# Supplementary material for: Dynamic relationships among pathways producing hydrocarbons and fatty acids of maize silk cuticular waxes
Source: Plant Physiol. 2024 Mar 27;195(3):2234–55. doi: 10.1093/plphys/kiae150 (PMC11213258; doi:10.1093/plphys/kiae150)
Supplement: kiae150_Supplementary_Data [file kiae150_supplementary_data.zip]

Archive with 2 entries (2 files):
- PP2023RA01662DR1_Supplemental_Data.pdf
- Supplemental_Tables_afterAccept_v2.xlsx
