# Supplementary material for: Dynamic relationships among pathways producing hydrocarbons and fatty acids of maize silk cuticular waxes
Source: Plant Physiol. 2024 Mar 27;195(3):2234–55. doi: 10.1093/plphys/kiae150 (PMC11213258; doi:10.1093/plphys/kiae150)
Supplement: kiae150_Supplementary_Data [file kiae150_supplementary_data.zip › Supplemental_Tables_afterAccept_v2.xlsx]

## Sheet: Table S1 ReadMe
Supplemental Table S1 Read Me
Column heading	Description
Growing year	Year in which plants were grown: 2014 and 2015
Genotype	Genotype identifier. This study quantified the cuticuar lipid profiles along the lengths of silks collected at 3-days PSE from inbred lines B73 and Mo17, and hybrids B73xMo17 and Mo17xB73
Ear replicate	Identifier for ear that was dissected into emerged and husk-encased silk sections.
Silk section	Identifier for the silk section within an ear replicate (i.e. sections A, B, and C are encased inside the husk leaves, while sections D and E are emerged into the external environment).
Alkanes	Highlights the saturated class of hydrocarbons identified. Values reported are µmole/g dry weight. The number following "HC" indicates the carbon chain length (e.g. HC29:0 is a saturated hydrocarbon comprised of 29 carbon atoms). The detection limits for the datasets collected in growing years 2014 and 2015 were 0.005 and 0.006 µmol g-1 dry weight, respectively. Metabolite abundances were censore…
Alkenes	Highlights the unsaturated class of hydrocarbons identified. Values reported are µmole/g dry weight. The number following "HC" indicates the carbon chain length. The number following ":" indicates the number of double bonds followed by the double bond position in parentheses (e.g. HC29:1(7) is a hydrocarbon comprised of 29 carbon atoms with one double bond between the 7th and 8th carbon atoms). C…
Very long-chain fatty acids	Highlights the saturated and unsaturated class of very long-chain fatty acids (VLCFAs) identified. Values reported are µmole/g dry weight. The number following "FA" indicates the carbon chain length (e.g. FA20:0 is a saturated fatty acid comprised of 20 carbon atoms). The number following ":" indicates the number of double bonds followed by the double bond position in parentheses (e.g. FA18:1(9) …
Aldehydes	Highlights the saturated class of aldehydes identified. Values reported are µmole/g dry weight. The number following "Ald" indicates the carbon chain length (e.g. Ald22:0 is a saturated aldehyde comprised of 22 carbon atoms).
Alcohols	Highlights the saturated class of alcohols identified. Values reported are µmole/g dry weight. The number following "Alc" indicates the carbon chain length (e.g. Alc24:0 is a saturated aldehyde comprised of 24 carbon atoms).
The notation for cuticular wax is described in Methods.

## Sheet: Supplemental Table S1
Supplemental Table S1. Spatio-temporal profiles of cuticular waxes from maize silks of B73, Mo17, and the reciprocal hybrids that were collected in the 2014 and 2015 growing years.
					Alkane (µmol/g DW)												Alkene (µmol/g DW)																							Very-long-chain fatty acid (µmol/g DW)
Growing year	Genotype	Ear replicate	Silk section	Water content (%)	HC21:0	HC23:0	HC25:0	HC27:0	HC29:0	HC31:0	HC33:0	HC22:0	HC24:0	HC26:0	HC28:0	HC30:0	HC23:1(7)	HC25:1(7)	HC27:1(7)	HC29:1(7)	HC31:1(7)	H33:1(7)	HC23:1(9)	HC25:1(9)	HC27:1(9)	HC29:1(9)	HC31:1(9)	HC33:1(9)	HC29:1(14)	HC31:1(15)	HC33:1(15)	HC28:1(7)	HC28:1(9)	HC30:1(7)	HC30:1(9)	HC27:2(6,9)	HC29:2(6,9)	HC29:2(9,12)	HC31:2(9,12)	FA23:0	FA25:0	FA16:0	FA18:0	FA20:0	FA22:0	FA24:0	FA26:0	FA28:0	FA18:1(9)
2014	B73		A	0.899319	0.0115441	0.241042	0.218876	0.540049	0.970039	0.499759	0.0456125	0.00249841	0.0235114	NA	0.0423523	0.0246571	0.00249841	0.0690221	0.106105	0.504892	0.24891	0.0246066	NA	0.073001	0.0561821	0.138895	0.249253	0.0590564	0.0460111	0.108063	0.0365173	0.000499682	NA	NA	NA	0.0215069	0.0497816	NA	NA	0.000499682	0.000499682	0.025885	0.019243	0.00249841	0.0196223	0.0228025	0.000499682	0.00249841	0.00249841
			B	0.883479	0.000499682	0.220986	0.218366	0.487265	0.840596	0.389184	0.0352422	0.00249841	0.0220978	NA	0.0386828	0.0198205	0.00249841	0.00249841	0.0616488	0.459508	0.169791	0.0271543	NA	0.0939816	0.129357	0.16409	0.227053	0.0440166	0.0998286	0.0922608	0.0287873	0.000499682	NA	NA	NA	0.0377589	0.0287196	NA	NA	0.000499682	0.000499682	0.0161068	0.0154968	0.00249841	0.010453	0.0113009	0.000499682	0.00249841	0.000499682
		1	C	0.900527	0.000499682	0.399421	0.356945	0.69592	1.04476	0.502636	0.0444123	0.00565611	0.0409126	NA	0.0528166	0.026865	0.0247197	0.00249841	0.203777	0.752302	0.0741989	0.0409992	NA	0.208456	0.224208	0.286244	0.39202	0.0777758	0.161409	0.122393	0.0427149	0.00249841	NA	NA	NA	0.0441242	0.135477	NA	NA	0.000499682	0.000499682	0.0312367	0.0313079	0.00249841	0.0182935	0.0209847	0.00249841	0.00249841	0.000499682
			D	0.906079	0.0264893	0.596684	0.544593	0.860277	1.21066	0.432396	0.0316672	0.0131601	0.0672051	NA	0.0625451	0.0262122	0.0122314	0.00249841	0.00926145	0.940597	0.285318	0.0240106	NA	0.336786	0.326487	0.499509	0.472058	0.0635729	0.164105	0.137807	0.0402545	0.00969597	NA	NA	NA	0.0944357	0.10539	NA	NA	0.00249841	0.000499682	0.0227611	0.022712	0.00249841	0.0362202	0.0402594	0.00546673	0.00249841	0.000499682
			E	0.904178	0.0201448	0.623467	0.805426	1.28399	1.69843	0.652234	0.052512	0.0274238	0.165329	NA	0.12901	0.0530176	0.00513166	0.00249841	0.451443	1.19658	0.22231	0.0385104	NA	0.349754	0.422808	0.668369	0.644362	0.087513	0.172575	0.185095	0.0571626	0.0515244	NA	NA	NA	0.128832	0.1377	NA	NA	0.00680202	0.00249841	0.026795	0.027543	0.00249841	0.0465611	0.0590683	0.0188548	0.00686584	0.000499682
			A	0.899319	0.000499682	0.215111	0.180101	0.443754	0.823592	0.41116	0.0414538	0.00249841	0.0221365	NA	0.0375463	0.0211399	0.00249841	0.077819	0.0916211	0.400484	0.118649	0.0259751	NA	0.0109668	0.07609	0.119766	0.205609	0.0473994	0.114493	0.0987841	0.0284436	0.000499682	NA	NA	NA	0.0182828	0.0421219	NA	NA	0.000499682	0.000499682	0.0383088	0.0364649	0.000499682	0.0196402	0.0224542	0.000499682	0.00249841	0.00249841
			B	0.883479	0.000499682	0.263726	0.217217	0.505922	0.912781	0.444191	0.0338231	0.000499682	0.0232227	NA	0.0401205	0.022576	0.00249841	0.0966317	0.120735	0.48044	0.214988	0.0272859	NA	0.0145586	0.111914	0.16836	0.256296	0.0479384	0.121785	0.104092	0.0281837	0.000499682	NA	NA	NA	0.0292479	0.0540801	NA	NA	0.000499682	0.000499682	0.0425381	0.045157	0.00249841	0.0202636	0.0204235	0.000499682	0.00249841	0.000499682
		2	C	0.900527	0.000499682	0.467399	0.372176	0.786665	1.32114	0.589236	0.0489505	0.00249841	0.0380342	NA	0.0568474	0.0270098	0.010792	0.00516222	0.00574388	0.835247	0.285216	0.0432675	NA	0.204696	0.243529	0.343874	0.425074	0.0787384	0.181436	0.152261	0.0365139	0.00249841	NA	NA	NA	0.0495629	0.124633	NA	NA	0.000499682	0.000499682	0.0355444	0.0349861	0.000499682	0.0279732	0.0309639	0.000499682	0.00249841	0.000499682
			E	0.904178	0.0348636	0.862171	0.857983	1.41194	2.05055	0.789178	0.0547354	0.0393995	0.160558	NA	0.133882	0.0605431	0.0120195	0.34046	0.47534	1.59436	0.475061	0.00729702	NA	0.373287	0.487246	0.806249	0.912276	0.11692	0.247217	0.215677	0.0673646	0.0492661	NA	NA	NA	0.127007	0.203289	NA	NA	0.00937998	0.00249841	0.0189772	0.0237075	0.00606732	0.0682937	0.0775223	0.0169632	0.00249841	0.000499682
			A	0.899319	0.00563729	0.209322	0.183693	0.465048	0.875325	0.462574	0.0427592	0.00249841	0.0176154	NA	0.0361633	0.0223483	0.000499682	0.0734051	0.106131	0.490863	0.219407	0.00249841	NA	0.00249841	0.107806	0.140212	0.245791	0.0633615	0.00831711	0.122137	0.0382832	0.00249841	NA	NA	NA	0.0257813	0.0481861	NA	NA	0.00249841	0.000499682	0.0183861	0.0157803	0.00249841	0.0204691	0.0231342	0.000499682	0.00249841	0.000499682
			B	0.883479	0.010622	0.263624	0.227197	0.518873	0.895594	0.42973	0.0406337	0.00249841	0.022963	NA	0.037772	0.0219557	0.0134393	0.114682	0.127362	0.550878	0.246483	0.0328613	NA	0.0873699	0.138846	0.187223	0.268631	0.0559939	0.128734	0.112369	0.0349155	0.00249841	NA	NA	NA	0.0319357	0.060909	NA	NA	0.000499682	0.000499682	0.0246131	0.0239641	0.00249841	0.0187286	0.0206085	0.000499682	0.00249841	0.00249841
		3	C	0.900527	0.000499682	0.554512	0.477835	0.805596	1.39527	0.609203	0.0527946	0.00663131	0.0518625	NA	0.0733927	0.0310876	0.0144905	0.00249841	0.00692142	1.0962	0.408208	0.0497357	NA	0.330813	0.313577	0.4383	0.536843	0.093688	0.196616	0.178828	0.0550542	0.00723324	NA	NA	NA	0.0898397	0.106598	NA	NA	0.000499682	0.000499682	0.0322435	0.0348184	0.00249841	0.0275724	0.0315156	0.000499682	0.00249841	0.000499682
			D	0.906079	0.0222213	1.04377	1.03374	1.5155	2.38526	0.930063	0.0655493	0.0211823	0.133601	NA	0.125215	0.0538231	0.0546451	0.44835	0.00249841	1.98975	0.66543	0.0684632	NA	0.565751	0.566786	0.914729	1.00422	0.145633	0.281872	0.269373	0.0765688	0.0274108	NA	NA	NA	0.175788	0.378019	NA	NA	0.00249841	0.000499682	0.0268401	0.0254053	0.000499682	0.0375552	0.0543837	0.00953808	0.00555883	0.000499682
			E	0.904178	0.0441134	0.88786	1.02571	1.48137	2.08559	0.747886	0.0449186	0.0542467	0.217932	NA	0.157803	0.064874	0.00833961	0.486518	0.637699	1.80374	0.530953	0.0453441	NA	0.359152	0.518828	0.824248	0.897489	0.111225	0.250043	0.238029	0.0657923	0.0803021	NA	NA	NA	0.170583	0.347049	NA	NA	0.00813056	0.00249841	0.02699	0.0313948	0.00249841	0.0672214	0.0822271	0.0207211	0.00605644	0.000499682
			A	0.899319	0.000499682	0.241598	0.250456	0.5286	0.983428	0.43741	0.0356467	0.00249841	0.0270794	NA	0.0430278	0.0231938	0.000499682	0.00249841	0.130647	0.553703	0.228194	0.0283537	NA	0.0150429	0.119621	0.163932	0.278942	0.0511218	0.124663	0.120568	0.0330614	0.00249841	NA	NA	NA	0.0404122	0.0686667	NA	NA	0.000499682	0.000499682	0.0298632	0.018469	0.00249841	0.0271769	0.026739	0.000499682	0.00249841	0.000499682
			B	0.883479	0.000499682	0.253235	0.235717	0.508548	0.825771	0.417284	0.0342558	0.00249841	0.0247183	NA	0.0361921	0.0205739	0.00249841	0.00249841	0.125317	0.510055	0.231414	0.00249841	NA	0.0178501	0.12387	0.173047	0.254169	0.0483982	0.111694	0.112124	0.0367759	0.00249841	NA	NA	NA	0.0396838	0.0668417	NA	NA	0.000499682	0.000499682	0.0123681	0.010236	0.00249841	0.0196716	0.0220456	0.000499682	0.00249841	0.000499682
		4	C	0.900527	0.000499682	0.468737	0.471946	0.83798	1.31406	0.5393	0.0411776	0.00662056	0.055295	NA	0.0590384	0.0262204	0.00946399	0.00249841	0.248096	0.883045	0.312434	0.0383654	NA	0.0353423	0.303822	0.376216	0.439388	0.0681096	0.180808	0.149266	0.042637	0.00827434	NA	NA	NA	0.108874	0.145548	NA	NA	0.00249841	0.000499682	0.0198953	0.0172481	0.00249841	0.0325429	0.0343115	0.000499682	0.00249841	0.000499682
			D	0.906079	0.0193615	0.665477	0.704494	1.10413	1.25862	0.672241	0.0601048	0.0160978	0.11393	NA	0.0913596	0.0451815	0.0554089	0.00249841	0.466074	1.16468	0.448449	0.0511656	NA	0.0598775	0.480408	0.559893	0.778603	0.116453	0.179532	0.19733	0.0671254	0.0251529	NA	NA	NA	0.155992	0.12949	NA	NA	0.00249841	0.00249841	0.0233762	0.0210441	0.00794231	0.046658	0.055961	0.0142497	0.00664124	0.000499682
			E	0.904178	0.0260228	0.820439	1.03856	1.46859	1.70633	0.767071	0.0536731	0.0375877	0.254605	NA	0.164787	0.0652522	0.0162938	0.0339419	0.712972	1.4645	0.53086	0.0490076	NA	0.603834	0.631839	0.119114	1.0158	0.131176	0.217769	0.26106	0.0896412	0.0812432	NA	NA	NA	0.271542	0.118667	NA	NA	0.00702907	0.00249841	0.0261428	0.0216594	0.00249841	0.0663371	0.0844106	0.0268798	0.00935778	0.000499682
			A	0.899319	0.00702032	0.173007	0.165317	0.44744	0.845199	0.466933	0.0595294	0.000499682	0.0179911	NA	0.038308	0.0234002	0.00249841	0.00249841	0.087171	0.419857	0.0104852	0.0377789	NA	0.0608795	0.105373	0.143903	0.265016	0.0650197	0.139689	0.129322	0.048237	0.000499682	NA	NA	NA	0.0220116	0.0545592	NA	NA	0.00249841	0.000499682	0.0279557	0.0155303	0.00249841	0.0261099	0.0250649	0.000499682	0.00249841	0.00249841
			B	0.883479	0.00249841	0.237494	0.214391	0.543143	1.00004	0.520948	0.0654084	0.000499682	0.0264088	NA	0.0447526	0.02701	0.00249841	0.0878096	0.00249841	0.549414	0.269001	0.00249841	NA	0.106433	0.143311	0.248834	0.306526	0.00249841	0.155289	0.132388	0.0491852	0.00249841	NA	NA	NA	0.0384613	0.0811573	NA	NA	0.00249841	0.000499682	0.0457077	0.0318394	0.00249841	0.0200039	0.0238105	0.00249841	0.000499682	0.00249841
		5	C	0.900527	0.0162304	0.418433	0.369789	0.763616	1.25481	0.608903	0.0637334	0.000499682	0.0456473	NA	0.0566921	0.0320098	0.0279121	0.00249841	0.124846	0.820253	0.365669	0.0648681	NA	0.248909	0.263823	0.460315	0.514558	0.112909	0.168905	0.159015	0.0601161	0.00546143	NA	NA	NA	0.0750168	0.149802	NA	NA	0.00249841	0.000499682	0.0360286	0.0230903	0.00249841	0.0302229	0.0335217	0.000499682	0.00249841	0.000499682
			D	0.906079	0.0232517	0.793111	0.719219	1.32763	1.89948	0.848251	0.091652	0.0202223	0.100941	NA	0.104573	0.0508177	0.025366	0.325942	0.393736	1.44803	0.511266	0.0619	NA	0.495438	0.489389	0.916727	0.932135	0.162314	0.276001	0.268599	0.0830412	0.0175788	NA	NA	NA	0.142482	0.15667	NA	NA	0.00249841	0.00249841	0.0578518	0.0447621	0.00249841	0.0787673	0.0839789	0.011174	0.00776285	0.000499682
			E	0.904178	0.0313817	0.976926	1.06745	1.72587	2.50045	0.989766	0.0750558	0.043287	0.220541	NA	0.172365	0.0811018	0.0198334	0.00249841	0.033232	1.96185	0.6417	0.188487	NA	0.624414	0.717238	1.44224	1.34634	0.0635144	0.322018	0.318467	0.108695	0.0684679	NA	NA	NA	0.200582	0.376927	NA	NA	0.00538483	0.000499682	0.0830154	0.0652411	0.00249841	0.0575051	0.0717904	0.0154125	0.0113791	0.000499682
			A	0.899319	0.00897642	0.267078	0.25289	0.585007	1.06596	0.572924	0.0690061	0.000499682	0.0311489	NA	0.0485613	0.0316254	0.000499682	0.00249841	0.138559	0.64709	0.299297	0.0487722	NA	0.0797813	0.138405	0.1052	0.318087	0.0875134	0.153793	0.0999115	0.00249841	0.00249841	NA	NA	NA	0.04312	0.0695423	NA	NA	0.00249841	0.000499682	0.0397337	0.0216669	0.00249841	0.0286722	0.0332047	0.00249841	0.00249841	0.00249841
			B	0.883479	0.0062704	0.316742	0.300995	0.643386	1.08523	0.557723	0.0460915	0.00249841	0.0398992	NA	0.0459414	0.0288762	0.00532363	0.00249841	0.179013	0.727741	0.331169	0.0512262	NA	0.135354	0.160906	0.137967	0.097461	0.0897614	0.141756	0.00594658	0.0536536	0.00249841	NA	NA	NA	0.024547	0.0431172	NA	NA	0.00249841	0.000499682	0.0140621	0.00776718	0.00249841	0.0171505	0.0203717	0.00249841	0.00249841	0.000499682
		6	C	0.900527	0.00974037	0.517643	0.517033	0.965146	1.44297	0.755574	0.0774752	0.00611682	0.0686963	NA	0.0688459	0.035804	0.0401483	0.00249841	0.326372	1.08414	0.47681	0.0704218	NA	0.298613	0.296427	0.216943	0.0738907	0.133218	0.199007	0.00969286	0.069847	0.00868759	NA	NA	NA	0.0876363	0.205433	NA	NA	0.00249841	0.000499682	0.0255222	0.0151019	0.00249841	0.0221753	0.0288434	0.00249841	0.00249841	0.00249841
			D	0.906079	0.0184966	0.77664	0.786232	1.32917	1.73489	0.828891	0.0779942	0.0179133	0.116675	NA	0.11219	0.0465043	0.0230623	0.00249841	0.500713	1.51351	0.549952	0.070808	NA	0.464751	0.505311	0.391786	0.170872	0.166507	0.238308	0.0485305	0.0819633	0.0228278	NA	NA	NA	0.191999	0.331123	NA	NA	0.00249841	0.00249841	0.0391405	0.0224798	0.00249841	0.0470678	0.0570839	0.0139492	0.00801715	0.000499682
			E	0.904178	0.0261165	0.67208	0.812198	1.31982	1.79343	0.828316	0.0677612	0.0347011	0.204961	NA	0.144951	0.0561591	0.000499682	0.36279	0.558648	1.42239	0.448102	0.0345168	NA	0.0499064	0.416077	0.361852	0.201509	0.134492	0.183714	0.114845	0.0890012	0.0571241	NA	NA	NA	0.143343	0.26152	NA	NA	0.00858527	0.00509212	0.0370806	0.0219375	0.009331	0.109179	0.120608	0.0291096	0.0124808	0.000499682
			A	0.899319	0.00798162	0.183118	0.165646	0.464303	0.896652	0.523809	0.0615616	0.00249841	0.0161002	NA	0.0384649	0.028022	0.000499682	0.00249841	0.0879583	0.44305	0.0846566	0.0482156	NA	0.0440335	0.0982532	0.0214719	0.0198579	0.0119932	0.154529	0.00824426	0.0566791	0.000499682	NA	NA	NA	0.000499682	0.0186365	NA	NA	0.00249841	0.000499682	0.0234211	0.0118024	0.00249841	0.0336726	0.0347367	0.000499682	0.00249841	0.00249841
			B	0.883479	0.00516443	0.206025	0.185509	0.520153	0.926548	0.535251	0.0590106	0.00249841	0.0219981	NA	0.0412095	0.0275123	0.00249841	0.00249841	0.110501	0.522348	0.0111351	0.0480407	NA	0.0704243	0.118215	0.104894	0.0977841	0.0977568	0.143263	0.108694	0.05545	0.00249841	NA	NA	NA	0.0259048	0.0541508	NA	NA	0.00249841	0.000499682	0.0198058	0.0112865	0.00249841	0.0276016	0.0313676	0.000499682	0.00249841	0.00249841
		7	C	0.900527	0.0129999	0.351683	0.310417	0.783234	1.32823	0.707305	0.0766964	0.00249841	0.0304105	NA	0.054859	0.028021	0.00720167	0.00249841	0.00595485	0.833899	0.386169	0.0636245	NA	0.17081	0.228648	0.102551	0.0531856	0.00249841	0.190394	0.186567	0.068358	0.00249841	NA	NA	NA	0.019231	0.12375	NA	NA	0.00249841	0.000499682	0.0208603	0.0104977	0.00249841	0.0389349	0.0416099	0.000499682	0.00249841	0.000499682
			D	0.906079	0.0204864	0.58578	0.514946	1.06914	1.69658	0.836479	0.0835863	0.00939831	0.0749381	NA	0.0762882	0.0390063	0.0159895	0.00249841	0.00249841	1.20361	0.505776	0.0766222	NA	0.352623	0.382913	0.182764	0.484456	0.155833	0.231755	0.202641	0.0908182	0.0103798	NA	NA	NA	0.098077	0.0983426	NA	NA	0.00249841	0.000499682	0.0219297	0.017655	0.00249841	0.0515256	0.0615749	0.00249841	0.00249841	0.000499682
			E	0.904178	0.0359619	0.818635	0.852325	1.55324	2.10489	0.94065	0.0832967	0.0411514	0.159191	NA	0.149704	0.0700816	0.0396681	0.011285	0.54955	1.67117	0.574232	0.0620971	NA	0.482515	0.564438	0.466755	0.957509	0.0181044	0.270124	0.267632	0.104639	0.0445516	NA	NA	NA	0.149511	0.377153	NA	NA	0.0064992	0.00249841	0.0358014	0.0347572	0.00681097	0.107664	0.125135	0.0238543	0.0130611	0.000499682
			A	0.899319	0.0131118	0.23952	0.202923	0.552866	1.01181	0.590379	0.0632164	0.000499682	0.0258792	NA	0.0493654	0.0338941	0.00249841	0.0716688	0.121388	0.551077	0.0137581	0.0136226	NA	0.0768494	0.120678	0.0639368	0.280811	0.00249841	0.172628	0.132816	0.0656285	0.00249841	NA	NA	NA	0.0317686	0.0508903	NA	NA	0.00249841	0.000499682	0.0171941	0.00926347	0.00249841	0.0362035	0.0365692	0.000499682	0.00249841	0.000499682
			B	0.883479	0.0127718	0.274423	0.237692	0.590267	0.966926	0.562089	0.0639366	0.00249841	0.0363624	NA	0.0495908	0.0285805	0.00579724	0.00249841	0.132477	0.616892	0.310705	0.0547321	NA	0.125032	0.139241	0.187369	0.0819426	0.0230607	0.16009	0.0681617	0.0392645	0.00249841	NA	NA	NA	0.0385599	0.0806475	NA	NA	0.00249841	0.000499682	0.0230313	0.0138674	0.00249841	0.0208334	0.0241014	0.000499682	0.00249841	0.00249841
		8	C	0.900527	0.000499682	0.414774	0.346445	0.746558	1.24489	0.620101	0.0648225	0.00512901	0.0523087	NA	0.0552841	0.0343063	0.0113284	0.00249841	0.209508	0.867465	0.016743	0.0545225	NA	0.229892	0.246653	0.206419	0.116302	0.119243	0.176842	0.179463	0.0370695	0.00611019	NA	NA	NA	0.0648349	0.157901	NA	NA	0.00249841	0.000499682	0.0100092	0.00249841	0.00249841	0.0190907	0.0229299	0.000499682	0.00249841	0.000499682
			D	0.906079	0.0254303	0.990724	0.867719	1.46143	2.05866	0.907958	0.0857165	0.0195658	0.125441	NA	0.113332	0.0507613	0.0370654	0.00249841	0.507818	1.7573	0.623435	0.0896146	NA	0.646758	0.450145	0.536271	0.199898	0.0101684	0.303242	0.303628	0.112618	0.0219816	NA	NA	NA	0.180187	0.436065	NA	NA	0.00249841	0.000499682	0.0191955	0.0104075	0.00249841	0.039063	0.0495075	0.00760987	0.00529767	0.000499682
			E	0.904178	0.0551148	1.21084	1.18325	1.84814	2.57701	0.985402	0.0755134	0.0594334	0.263781	NA	0.182592	0.0809195	0.032056	0.00714239	0.754994	2.291	0.12508	0.0369868	NA	0.778361	0.751344	0.44793	0.364081	0.220156	0.304167	0.336545	0.114093	0.0631412	NA	NA	NA	0.24739	0.586461	NA	NA	0.00809251	0.00725605	0.0568201	0.0264314	0.00885224	0.078512	0.0873595	0.0271523	0.0135668	0.000499682
	B73 x Mo17		A	0.910185	0.0245188	0.186967	0.188704	0.563605	0.721416	0.345432	0.0416399	0.00537415	0.0213581	NA	0.0414563	0.0192788	0.00512349	0.0547865	0.15046	0.675266	0.332668	0.0649691	NA	0.0125799	0.0917104	0.0744753	0.292707	0.0487431	0.222337	0.197608	0.00553047	0.00249841	NA	NA	NA	0.0234864	0.00249841	NA	NA	0.00249841	0.000499682	0.0903223	0.0895803	0.00588905	0.0952131	0.09891	0.000499682	0.000499682	0.0117079
			B	0.906285	0.00828092	0.127901	0.179086	0.5067	0.645252	0.300313	0.0229718	0.00249841	0.0229474	NA	0.0338338	0.0106368	0.00249841	0.074102	0.181574	0.583236	0.271782	0.0344356	NA	0.0557366	0.0780232	0.207953	0.250497	0.0451028	0.0711884	0.141292	0.0285573	0.00249841	NA	NA	NA	0.0234906	0.224478	NA	NA	0.00249841	0.000499682	0.118089	0.125716	0.00249841	0.0675618	0.0689053	0.000499682	0.000499682	0.0117309
		1	C	0.903776	0.0227181	0.224559	0.247876	0.71445	0.871162	0.373766	0.0306391	0.00589344	0.028591	NA	0.0481928	0.0187174	0.00517631	0.10281	0.246314	0.74825	0.362452	0.0658079	NA	0.0277793	0.106948	0.351112	0.397276	0.0665312	0.0436539	0.220413	0.048498	0.00249841	NA	NA	NA	0.0266804	0.333563	NA	NA	0.00249841	0.000499682	0.078436	0.0657849	0.00249841	0.0764518	0.0911353	0.000499682	0.000499682	0.00932964
			D	0.899946	0.0188538	0.239942	0.289793	0.816351	0.958002	0.365047	0.0157842	0.0103806	0.0443182	NA	0.0638803	0.0245582	0.00249841	0.128457	0.316596	0.896824	0.369858	0.000499682	NA	0.0225587	0.155309	0.0886397	0.440537	0.0638739	0.100336	0.234985	0.0462389	0.0145059	NA	NA	NA	0.0437775	0.110498	NA	NA	0.00249841	0.000499682	0.120652	0.132428	0.00664002	0.109172	0.129953	0.000499682	0.000499682	0.00902012
			E	0.897811	0.0243936	0.277529	0.529285	1.28635	1.44428	0.617306	0.0375133	0.0257264	0.112943	NA	0.169526	0.0665068	0.0136583	0.238262	0.606697	1.41355	0.525758	0.0406265	NA	0.0181646	0.231359	0.137989	0.663785	0.0150515	0.0913781	0.360458	0.0953384	0.118663	NA	NA	NA	0.087378	0.11445	NA	NA	0.0179978	0.00249841	0.184803	0.20308	0.0102873	0.186587	0.244436	0.0157748	0.000499682	0.00804351
			A	0.910185	0.00720471	0.139212	0.201509	0.569593	0.729847	0.353164	0.0383043	0.00249841	0.0281745	NA	0.0429979	0.0208835	0.000499682	0.0709516	0.188832	0.643486	0.322359	0.0246509	NA	0.0512362	0.0739151	0.234065	0.290351	0.058124	0.199735	0.165769	0.0355584	0.000499682	NA	NA	NA	0.0255862	0.0224914	NA	NA	0.00249841	0.000499682	0.0752635	0.0674929	0.00249841	0.0834716	0.0826706	0.000499682	0.000499682	0.00953886
			B	0.906285	0.0147441	0.171535	0.207227	0.566651	0.736834	0.363747	0.0324555	0.00249841	0.0215122	NA	0.0425427	0.0228578	0.00249841	0.0813873	0.199271	0.676507	0.349665	0.0129893	NA	0.00519183	0.107553	0.0107286	0.322152	0.0750897	0.206457	0.191512	0.00249841	0.00249841	NA	NA	NA	0.0292324	0.0340207	NA	NA	0.00249841	0.000499682	0.0674982	0.0528244	0.00249841	0.080874	0.0885041	0.000499682	0.000499682	0.0118072
		2	C	0.903776	0.0153747	0.220799	0.256747	0.738959	0.894527	0.387096	0.0298126	0.00249841	0.0358643	NA	0.0501138	0.0218103	0.00249841	0.108748	0.262879	0.850607	0.383629	0.000499682	NA	0.101759	0.118686	0.330025	0.400881	0.0697869	0.0433711	0.227997	0.0489899	0.00249841	NA	NA	NA	0.0417041	0.259098	NA	NA	0.00249841	0.000499682	0.108591	0.105397	0.00653705	0.116966	0.133975	0.000499682	0.000499682	0.0163315
			D	0.899946	0.0128934	0.236827	0.332609	0.867561	1.01691	0.395562	0.0295503	0.00753406	0.0438965	NA	0.0754528	0.0305304	0.00249841	0.149177	0.363652	0.038992	0.397383	0.055103	NA	0.110339	0.000499682	0.00249841	0.42806	0.0706211	0.0156219	0.253235	0.0703343	0.0235272	NA	NA	NA	0.0529561	0.0731127	NA	NA	0.00504062	0.000499682	0.058003	0.0547791	0.00551755	0.0982297	0.124775	0.000499682	0.000499682	0.00782112
			E	0.897811	0.0202283	0.272636	0.493132	1.30389	1.4586	0.563036	0.0429541	0.0273154	0.108769	NA	0.176191	0.0777461	0.00249841	0.234075	0.613121	0.0930919	0.525649	0.0516691	NA	0.0321638	0.210858	0.266244	0.684133	0.0812446	0.0224004	0.384594	0.0970856	0.122123	NA	NA	NA	0.0759222	0.781295	NA	NA	0.0199588	0.00249841	0.074643	0.0733671	0.00990212	0.178611	0.239516	0.0238663	0.000499682	0.0081098
			A	0.910185	0.0108843	0.127293	0.190485	0.541089	0.726889	0.349409	0.0443027	0.00249841	0.0179552	NA	0.0416188	0.0217029	0.00249841	0.0712001	0.202403	0.670574	0.342107	0.0495105	NA	0.0533409	0.123852	0.0532335	0.340867	0.063355	0.077542	0.19184	0.0464906	0.00249841	NA	NA	NA	0.0331668	0.0115438	NA	NA	0.00249841	0.000499682	0.0508374	0.0303313	0.00249841	0.0732535	0.080681	0.000499682	0.000499682	0.00943727
			B	0.906285	0.0228246	0.187448	0.204489	0.606721	0.812743	0.38316	0.0357573	0.00249841	0.0211338	NA	0.0449029	0.0204062	0.00249841	0.0699775	0.187888	0.040267	0.370973	0.070005	NA	0.0358501	0.115899	0.00615422	0.317768	0.0672725	0.00249841	0.217791	0.0559158	0.00249841	NA	NA	NA	0.0317575	0.0237828	NA	NA	0.00249841	0.000499682	0.0719669	0.0458688	0.00613235	0.117883	0.122304	0.000499682	0.000499682	0.0148731
		3	C	0.903776	0.00643707	0.16303	0.23493	0.624421	0.775427	0.339892	0.0311244	0.00249841	0.0230086	NA	0.0478099	0.0197057	0.0117048	0.110634	0.262502	0.399705	0.379624	0.05284	NA	0.0966015	0.118033	0.0941986	0.359039	0.0912364	0.00683918	0.214356	0.0542202	0.00609957	NA	NA	NA	0.0439246	0.085754	NA	NA	0.00249841	0.000499682	0.039356	0.0259524	0.00249841	0.0573536	0.0675917	0.000499682	0.000499682	0.00633124
			D	0.899946	0.0189246	0.272933	0.360374	1.01332	1.20299	0.502165	0.0323452	0.007796	0.0489074	NA	0.0848856	0.0382352	0.00635643	0.15605	0.384321	1.15258	0.431306	0.105251	NA	0.128456	0.174696	0.494542	0.523407	0.0807208	0.316596	0.298978	0.0647482	0.0214106	NA	NA	NA	0.057346	0.134356	NA	NA	0.0069325	0.000499682	0.0495352	0.0270902	0.00617366	0.125052	0.152374	0.000499682	0.000499682	0.0106925
			E	0.897811	0.0365769	0.305297	0.509169	1.36042	1.50381	0.626111	0.0450095	0.0190241	0.101352	NA	0.173476	0.0758016	0.00249841	0.251667	0.646153	1.5286	0.596969	0.0700378	NA	0.202689	0.202426	0.0189777	0.769883	0.138487	0.383434	0.433539	0.120136	0.100681	NA	NA	NA	0.0825446	0.176005	NA	NA	0.0152236	0.00249841	0.0463411	0.0323888	0.00757401	0.150363	0.208318	0.0163436	0.000499682	0.00746853
			A	0.910185	0.025378	0.159848	0.176973	0.518725	0.696567	0.345919	0.0392423	0.00249841	0.0191912	NA	0.0377869	0.0175866	0.00249841	0.0484557	0.141596	0.541704	0.296329	0.0341297	NA	0.0432992	0.0807466	0.0945084	0.261262	0.0561995	0.189008	0.170029	0.0361819	0.000499682	NA	NA	NA	0.000499682	0.0303514	NA	NA	0.00249841	0.000499682	0.0552248	0.0232236	0.00632856	0.106396	0.109489	0.000499682	0.000499682	0.0146768
			B	0.906285	0.0137164	0.16293	0.191565	0.553226	0.712835	0.354655	0.38813	0.00249841	0.0270439	NA	0.0391783	0.0200356	0.000499682	0.0676041	0.177999	0.637266	0.32576	0.000499682	NA	0.0517534	0.109867	0.203243	0.276612	0.0145783	0.199547	0.176838	0.0396718	0.00249841	NA	NA	NA	0.0249218	0.0191888	NA	NA	0.00249841	0.000499682	0.0872692	0.0428649	0.00648298	0.0984579	0.105091	0.000499682	0.000499682	0.0224245
		4	C	0.903776	0.00960296	0.175295	0.23272	0.661243	0.814685	0.374683	0.0330383	0.00249841	0.0428256	NA	0.0489004	0.0224922	0.000499682	0.0960827	0.229911	0.749373	0.372122	0.04575	NA	0.0777092	0.112398	0.297248	0.358595	0.0354301	0.106852	0.194775	0.0454751	0.00249841	NA	NA	NA	0.0313139	0.0338715	NA	NA	0.00249841	0.000499682	0.0542153	0.0324708	0.00249841	0.0691201	0.0808336	0.000499682	0.000499682	0.0080332
			D	0.899946	0.0156158	0.273072	0.364465	0.955964	1.17386	0.474794	0.0522328	0.0094199	0.0512928	NA	0.0891363	0.0389872	0.00517815	0.16407	0.396923	1.14322	0.475281	0.0581606	NA	0.134668	0.180871	0.0148531	0.533019	0.0974107	0.00249841	0.288452	0.0548752	0.0255687	NA	NA	NA	0.0539343	0.109943	NA	NA	0.008376	0.00249841	0.0536497	0.0239958	0.00827344	0.131569	0.164229	0.000499682	0.000499682	0.0118841
			E	0.897811	0.0270656	0.290096	0.47624	1.24129	1.4954	0.604862	0.040708	0.0268876	0.104538	NA	0.168944	0.079647	0.00249841	0.169998	0.536052	1.33402	0.460266	0.0418333	NA	0.133089	0.193336	0.340046	0.623202	0.0698121	0.0355813	0.369342	0.0996712	0.10222	NA	NA	NA	0.0571807	0.0575042	NA	NA	0.0342353	0.00572153	0.0522295	0.02879	0.0154179	0.23335	0.301002	0.0284506	0.000499682	0.01017
			A	0.910185	0.0174921	0.113683	0.122663	0.381177	0.533526	0.288831	0.0341891	0.00249841	0.000499682	NA	0.0268109	0.0102985	0.00249841	0.0383378	0.119294	0.511344	0.267786	0.041842	NA	0.025715	0.0603735	0.154938	0.0404967	0.0655202	0.073059	0.0437415	0.0440849	0.000499682	NA	NA	NA	0.000499682	0.0137615	NA	NA	0.00249841	0.000499682	0.0537948	0.027621	0.00249841	0.0647601	0.0679996	0.000499682	0.000499682	0.00671972
			B	0.906285	0.00792713	0.110609	0.146633	0.385465	0.584926	0.295685	0.0347569	0.00249841	0.0160963	NA	0.0288873	0.0183199	0.00249841	0.0583119	0.165565	0.6142	0.294914	0.0461461	NA	0.0471852	0.0800304	0.0665	0.288166	0.0701525	0.164101	0.160929	0.0146639	0.00249841	NA	NA	NA	0.0221122	0.0179219	NA	NA	0.00249841	0.000499682	0.0863311	0.0517074	0.00249841	0.0674468	0.0688023	0.000499682	0.000499682	0.00865916
		5	C	0.903776	0.0149651	0.152375	0.204092	0.622718	0.806171	0.352109	0.0428422	0.00249841	0.0231631	NA	0.0496819	0.0235028	0.00249841	0.0831512	0.224516	0.771928	0.347233	0.0670979	NA	0.0659584	0.0903283	0.0966528	0.366543	0.0896935	0.209579	0.204577	0.065621	0.00249841	NA	NA	NA	0.0252222	0.0321848	NA	NA	0.00249841	0.000499682	0.0576851	0.03132	0.00249841	0.0837109	0.0968804	0.000499682	0.000499682	0.00762848
			D	0.899946	0.0159439	0.203023	0.269213	0.780337	0.938228	0.383684	0.0417344	0.00723265	0.0326048	NA	0.0662483	0.0316809	0.00249841	0.114458	0.332487	0.973984	0.383786	0.00731472	NA	0.00249841	0.147484	0.124357	0.471392	0.0947746	0.267352	0.264568	0.074479	0.0191864	NA	NA	NA	0.0438181	0.0381627	NA	NA	0.00527065	0.00249841	0.0573685	0.0313205	0.00516679	0.0973443	0.139549	0.00622191	0.000499682	0.00718381
			E	0.897811	0.021471	0.182784	0.307288	0.862423	0.956398	0.404261	0.0377975	0.013073	0.0571616	NA	0.104135	0.0515681	0.00249841	0.115869	0.395105	0.968588	0.348206	0.0429019	NA	0.00249841	0.0634224	0.471542	0.479421	0.0772479	0.270295	0.265593	0.0818308	0.065176	NA	NA	NA	0.0480206	0.0413753	NA	NA	0.0120375	0.00249841	0.041034	0.0247653	0.00611952	0.119695	0.146522	0.0160579	0.000499682	0.00249841
			A	0.910185	0.0139194	0.121251	0.137491	0.426325	0.62451	0.290068	0.00796819	0.00249841	0.0138146	NA	0.0300213	0.0149885	0.00249841	0.0416451	0.126501	0.507728	0.256561	0.0401783	NA	0.027369	0.0651497	0.176779	0.245215	0.031633	0.162993	0.0270031	0.00249841	0.000499682	NA	NA	NA	0.000499682	0.0152213	NA	NA	0.00249841	0.000499682	0.0402864	0.0222337	0.00249841	0.0822191	0.0792105	0.000499682	0.000499682	0.00504344
			B	0.906285	0.0122592	0.12142	0.136534	0.418355	0.583278	0.282649	0.0500161	0.00249841	0.0152425	NA	0.0324519	0.016339	0.00249841	0.047342	0.128478	0.524925	0.277244	0.0456768	NA	0.00249841	0.0665772	0.188055	0.177312	0.0572835	0.150874	0.146313	0.0417153	0.00249841	NA	NA	NA	0.0196846	0.0300613	NA	NA	0.00249841	0.000499682	0.0451161	0.0272715	0.00249841	0.067351	0.082261	0.000499682	0.000499682	0.00572615
		6	C	0.903776	0.0134098	0.169784	0.198077	0.602387	0.78466	0.386599	0.04758	0.00249841	0.0225166	NA	0.0455181	0.0232383	0.00249841	0.0813025	0.210158	0.749191	0.356034	0.074101	NA	0.0716315	0.0946455	0.315012	0.368177	0.0805247	0.0909814	0.206067	0.0563236	0.00249841	NA	NA	NA	0.0284865	0.0177975	NA	NA	0.00249841	0.000499682	0.0719078	0.0473639	0.00249841	0.0754119	0.0956143	0.000499682	0.000499682	0.00651118
			D	0.899946	0.0123042	0.189362	0.240481	0.672713	0.822815	0.497391	0.0345153	0.00550418	0.0276779	NA	0.0554491	0.0262897	0.00249841	0.0165961	0.266348	0.81691	0.348213	0.0566532	NA	0.0589142	0.114612	0.375812	0.381716	0.0725736	0.152116	0.124903	0.066136	0.00929484	NA	NA	NA	0.0363402	0.0177016	NA	NA	0.00508355	0.000499682	0.0471292	0.0247692	0.00249841	0.0852692	0.10699	0.00249841	0.000499682	0.0058721
			E	0.897811	0.0133454	0.234991	0.403321	1.09097	1.14513	0.473682	0.0414725	0.0158692	0.0718552	NA	0.130378	0.0541286	0.00910296	0.172619	0.496869	1.15092	0.424351	0.0581114	NA	0.00249841	0.0717319	0.163295	0.612286	0.104307	0.283887	0.321368	0.0986069	0.0730309	NA	NA	NA	0.0630773	0.039321	NA	NA	0.013818	0.00249841	0.0524104	0.0341472	0.00586596	0.126147	0.168472	0.0173352	0.000499682	0.00249841
			A	0.910185	0.0168744	0.113748	0.129815	0.33946	0.470959	0.259666	0.0265417	0.00249841	0.0195326	NA	0.0247685	0.0123837	0.000499682	0.0418081	0.124081	0.475323	0.11709	0.0325443	NA	0.0302184	0.0541058	0.165485	0.228245	0.0556342	0.00534523	0.0263549	0.0383238	0.00249841	NA	NA	NA	0.014143	0.0273446	NA	NA	0.00249841	0.000499682	0.0472509	0.0249965	0.00249841	0.0855077	0.0802434	0.000499682	0.000499682	0.00648829
			B	0.906285	0.0104701	0.134552	0.158654	0.44826	0.615084	0.30071	0.0340059	0.00249841	0.0176882	NA	0.0312239	0.0183411	0.00249841	0.0616751	0.16398	0.604841	0.301492	0.048528	NA	0.0411878	0.0847462	0.239516	0.270694	0.0653281	0.0269005	0.15859	0.0447346	0.00249841	NA	NA	NA	0.0215062	0.0222951	NA	NA	0.00249841	0.000499682	0.0329894	0.0179509	0.00249841	0.0530835	0.0646346	0.000499682	0.000499682	0.00539134
		7	C	0.903776	0.0156734	0.191756	0.210866	0.636735	0.812767	0.359965	0.0415785	0.00249841	0.0228512	NA	0.0450501	0.0227554	0.00249841	0.0963396	0.244094	0.820818	0.41046	0.0755105	NA	0.00249841	0.0941982	0.300589	0.0251403	0.0903418	0.229993	0.134426	0.0725347	0.00249841	NA	NA	NA	0.0381294	0.0245448	NA	NA	0.00249841	0.000499682	0.0493347	0.0280131	0.00249841	0.0913243	0.115906	0.000499682	0.000499682	0.00740026
			D	0.899946	0.015178	0.221801	0.276607	0.740359	0.842741	0.40934	0.0497745	0.00693342	0.0378978	NA	0.0597118	0.100468	0.00656035	0.00249841	0.320655	0.880033	0.358714	0.0833289	NA	0.141908	0.0791356	0.116161	0.411019	0.0899954	0.244783	0.0661314	0.0739064	0.0150401	NA	NA	NA	0.0488054	0.037242	NA	NA	0.00534735	0.00249841	0.035109	0.0201068	0.00249841	0.0839489	0.11107	0.00249841	0.000499682	0.00539001
			E	0.897811	0.0171179	0.259272	0.418905	1.01154	1.0153	0.462324	0.0397607	0.019662	0.0817834	NA	0.125344	0.0500542	0.00249841	0.216603	0.509264	1.06077	0.428406	0.0528651	NA	0.0278609	0.0567215	0.0612595	0.508229	0.086657	0.0344175	0.302983	0.0961426	0.0784522	NA	NA	NA	0.0681511	0.0657567	NA	NA	0.0100147	0.00249841	0.0380063	0.0241374	0.00524756	0.097961	0.130998	0.0151235	0.000499682	0.00249841
			A	0.910185	0.0203955	0.137907	0.140686	0.422757	0.580259	0.342914	0.0367397	0.00249841	0.0131566	NA	0.0281336	0.0158709	0.00249841	0.0366187	0.110978	0.468062	0.260236	0.0418279	NA	0.00249841	0.0592399	0.149214	0.273899	0.078385	0.0250416	0.157847	0.0406679	0.000499682	NA	NA	NA	0.000499682	0.00991306	NA	NA	0.00249841	0.000499682	0.0360597	0.0159817	0.00249841	0.0864766	0.0827732	0.000499682	0.000499682	0.0050075
			B	0.906285	0.0177111	0.15334	0.165904	0.486154	0.66633	0.331305	0.0383451	0.00249841	0.0163211	NA	0.0332067	0.0178568	0.00249841	0.0496568	0.144725	0.591971	0.320899	0.00830717	NA	0.0395161	0.0757675	0.223339	0.310285	0.0926795	0.0932481	0.169346	0.0530845	0.00249841	NA	NA	NA	0.0218046	0.0141502	NA	NA	0.00249841	0.000499682	0.0376706	0.0195193	0.00249841	0.0761446	0.076588	0.000499682	0.000499682	0.00616464
		8	C	0.903776	0.0201868	0.183627	0.195139	0.557482	0.758711	0.345887	0.0392071	0.00249841	0.02062	NA	0.0412494	0.0222511	0.00249841	0.0890919	0.211217	0.731631	0.365797	0.0610728	NA	0.0331074	0.103964	0.167538	0.346742	0.083035	0.198136	0.0424678	0.00249841	0.00249841	NA	NA	NA	0.0338454	0.0335004	NA	NA	0.00249841	0.000499682	0.0375354	0.0188996	0.00249841	0.0740283	0.0846446	0.000499682	0.000499682	0.0055419
			D	0.899946	0.0106019	0.258672	0.329803	0.969477	1.11166	0.500406	0.48528	0.0113062	0.0465622	NA	0.089664	0.0356655	0.00519783	0.144753	0.381658	1.11159	0.461776	0.0654015	NA	0.0201729	0.0760498	0.130893	0.527056	0.0847754	0.266492	0.295413	0.0912134	0.0276043	NA	NA	NA	0.041962	0.0307911	NA	NA	0.00754222	0.00249841	0.0283766	0.013405	0.00953441	0.106374	0.140123	0.00544216	0.000499682	0.00249841
			E	0.897811	0.030872	0.311157	0.512739	1.31397	1.38506	0.581081	0.0413832	0.0401388	0.122153	NA	0.164126	0.0670164	0.00249841	0.233506	0.618064	1.47954	0.460574	0.0438837	NA	0.0271844	0.187832	0.250175	0.657649	0.0795891	0.290024	0.338064	0.0124144	0.11363	NA	NA	NA	0.0710148	0.125391	NA	NA	0.0246701	0.00249841	0.0486608	0.0282565	0.0105732	0.20056	0.249795	0.0280671	0.000499682	0.00530671
	Mo17 x B73		A	0.911883	0.00524993	0.122585	0.234845	0.616331	0.78546	0.358733	0.0403714	0.00249841	0.0268338	NA	0.0485468	0.0213105	0.00249841	0.114565	0.282534	0.821462	0.374436	0.0495878	NA	0.0866825	0.116614	0.326183	0.354494	0.0673224	0.117153	0.190633	0.0452424	0.00564239	NA	NA	NA	0.0379408	0.0512712	NA	NA	0.00249841	0.000499682	0.0561779	0.022998	0.00249841	0.0548814	0.0620559	0.000499682	0.000499682	0.0123881
			B	0.91013	0.022193	0.195239	0.223392	0.64826	0.872351	0.410387	0.0453337	0.00249841	0.0216422	NA	0.0506339	0.026584	0.00560731	0.0886907	0.227801	0.789273	0.405957	0.0741886	NA	0.0778485	0.102488	0.311085	0.368794	0.0805456	0.267173	0.261507	0.00589419	0.00249841	NA	NA	NA	0.0302421	0.0321732	NA	NA	0.00249841	0.000499682	0.0478445	0.024754	0.00625739	0.115862	0.128216	0.000499682	0.000499682	0.00993267
		1	C	0.905887	0.00669185	0.182718	0.300879	0.730904	0.903687	0.430579	0.0452272	0.00249841	0.0317978	NA	0.0593284	0.0261323	0.00249841	0.176472	0.384188	1.00217	0.460107	0.0665419	NA	0.151138	0.18054	0.487132	0.442321	0.0881469	0.265943	0.257183	0.06857	0.0109411	NA	NA	NA	0.062489	0.101107	NA	NA	0.00249841	0.000499682	0.0433077	0.0262735	0.00249841	0.0561897	0.0717852	0.000499682	0.000499682	0.00869725
			D	0.899538	0.0169953	0.29429	0.363444	0.927565	1.03291	0.410146	0.0395478	0.00945803	0.0513482	NA	0.0819387	0.0347519	0.00793679	0.195318	0.453036	1.16689	0.510982	0.0697671	NA	0.175353	0.20155	0.131754	0.569692	0.0989568	0.330636	0.335629	0.087114	0.0294085	NA	NA	NA	0.0575622	0.0779241	NA	NA	0.0086722	0.000499682	0.044028	0.0258089	0.00657002	0.123253	0.156896	0.00506699	0.000499682	0.00774559
			E	0.895173	0.0177527	0.264011	0.538053	1.35316	1.50476	0.627334	0.0433774	0.0245251	0.120674	NA	0.203113	0.0779833	0.00249841	0.290347	0.740266	1.62703	0.59074	0.0611387	NA	0.188785	0.268119	0.610024	0.766862	0.00602556	0.355455	0.420131	0.111444	0.163793	NA	NA	NA	0.0834772	0.0431421	NA	NA	0.0255787	0.00715434	0.0378596	0.021706	0.00984899	0.184676	0.258951	0.031073	0.000499682	0.00724438
			A	0.911883	0.028817	0.176665	0.163566	0.47871	0.624685	0.313092	0.0275265	0.00597665	0.019477	NA	0.036017	0.0172219	0.00249841	0.0385423	0.12104	0.529067	0.281961	0.037229	NA	0.0316581	0.101524	0.116154	0.238908	0.0527317	0.182494	0.175177	0.0450756	0.000499682	NA	NA	NA	0.000499682	0.0215338	NA	NA	0.00249841	0.000499682	0.071886	0.0251096	0.00815316	0.126394	0.125919	0.000499682	0.000499682	0.0197863
			B	0.91013	0.0317497	0.172475	0.196101	0.567332	0.738328	0.371145	0.0390586	0.00249841	0.0214422	NA	0.0455463	0.0237284	0.00249841	0.0685519	0.174254	0.675189	0.369579	0.051837	NA	0.0236627	0.107446	0.238612	0.309122	0.071311	0.222728	0.20527	0.0508144	0.00249841	NA	NA	NA	0.0291202	0.0250462	NA	NA	0.00249841	0.000499682	0.0671957	0.022488	0.0054317	0.0807704	0.0913018	0.000499682	0.000499682	0.0181002
		2	C	0.905887	0.0239536	0.219149	0.228637	0.670358	0.880069	0.396693	0.039525	0.00610035	0.0280145	NA	0.0554993	0.0269446	0.00249841	0.0842784	0.217312	0.783821	0.402253	0.0809028	NA	0.0857422	0.129399	0.3129	0.38122	0.0698253	0.272732	0.233551	0.0638885	0.00249841	NA	NA	NA	0.0374925	0.0493087	NA	NA	0.00249841	0.000499682	0.051314	0.0248581	0.00607058	0.10455	0.12058	0.000499682	0.000499682	0.0114921
			D	0.899538	0.0226251	0.269486	0.326968	0.919183	1.14537	0.452283	0.0359796	0.010255	0.0539281	NA	0.0846782	0.0394355	0.00249841	0.132574	0.341178	1.04783	0.444117	0.0529936	NA	0.134682	0.164389	0.180303	0.521518	0.0834358	0.282241	0.312677	0.0660396	0.0225958	NA	NA	NA	0.0512875	0.0555612	NA	NA	0.00767876	0.00249841	0.065788	0.0353567	0.00877966	0.141296	0.174387	0.00532336	0.000499682	0.0131589
			E	0.895173	0.0196824	0.290994	0.427512	1.21065	1.41799	0.59813	0.0385653	0.0205226	0.0815717	NA	0.14993	0.0716631	0.00249841	0.15884	0.452838	1.25007	0.428041	0.0395043	NA	0.120341	0.170069	0.661053	0.620342	0.0661832	0.352318	0.398053	0.114672	0.0745511	NA	NA	NA	0.0552637	0.0721469	NA	NA	0.0187741	0.00249841	0.0354904	0.017229	0.0120675	0.214509	0.27788	0.0181168	0.000499682	0.00649201
			A	0.911883	0.021638	0.129367	0.176908	0.481753	0.664849	0.328582	0.0339644	0.00249841	0.0230901	NA	0.0471603	0.0262043	0.00249841	0.0638792	0.1626	0.531508	0.276828	0.0409636	NA	0.0522126	0.103531	0.112406	0.275527	0.0553884	0.176471	0.170975	0.0413604	0.00249841	NA	NA	NA	0.0281696	0.0273111	NA	NA	0.00249841	0.000499682	0.0924925	0.081912	0.00564733	0.100311	0.10502	0.000499682	0.000499682	0.0108346
			B	0.91013	0.0201834	0.174776	0.202521	0.571001	0.763775	0.379925	0.0411346	0.00249841	0.0192998	NA	0.0447414	0.0226703	0.00249841	0.0848355	0.195163	0.67321	0.352342	0.0542861	NA	0.0653461	0.140647	0.216267	0.315709	0.0687155	0.217607	0.205968	0.0452014	0.00249841	NA	NA	NA	0.044922	0.0792707	NA	NA	0.00249841	0.000499682	0.0461877	0.0155684	0.00249841	0.0864935	0.101707	0.000499682	0.000499682	0.0122813
		3	C	0.905887	0.0137771	0.20059	0.251922	0.69294	0.881238	0.397642	0.0418581	0.00249841	0.0288566	NA	0.0550255	0.025506	0.00585108	0.12661	0.283389	0.860561	0.388021	0.0590877	NA	0.0103627	0.0524966	0.436582	0.424388	0.0813925	0.241403	0.231487	0.055985	0.00685434	NA	NA	NA	0.048536	0.0599859	NA	NA	0.00249841	0.000499682	0.0372549	0.0165701	0.00249841	0.0723248	0.0932801	0.000499682	0.000499682	0.00762093
			D	0.899538	0.0121403	0.246044	0.393337	1.05809	1.18951	0.488264	0.0416047	0.00947921	0.060049	NA	0.110549	0.0507011	0.00249841	0.197409	0.479483	1.18736	0.429939	0.047555	NA	0.145086	0.210069	0.540071	0.529354	0.0813933	0.247695	0.302843	0.0703484	0.0449998	NA	NA	NA	0.0691104	0.0732867	NA	NA	0.00762433	0.00249841	0.0518313	0.0276103	0.00619346	0.115842	0.158681	0.0134739	0.000499682	0.0105568
			E	0.895173	0.0187933	0.216474	0.474602	1.14717	1.24737	0.515399	0.0346676	0.023344	0.111403	NA	0.167832	0.0682363	0.00249841	0.248121	0.638338	1.28554	0.437923	0.0390382	NA	0.0226419	0.000499682	0.298865	0.58546	0.063341	0.282449	0.308165	0.066356	0.135087	NA	NA	NA	0.0771972	0.0656616	NA	NA	0.0167979	0.00628242	0.0371651	0.0180332	0.00976976	0.146803	0.203802	0.0273992	0.000499682	0.00819445
			A	0.911883	0.0107515	0.11703	0.158152	0.444986	0.613925	0.300951	0.0336959	0.00249841	0.0142127	NA	0.0341718	0.0175179	0.00249841	0.0513173	0.14482	0.506504	0.267995	0.0267006	NA	0.00249841	0.0597461	0.181808	0.243281	0.0527922	0.166803	0.158272	0.0372398	0.00249841	NA	NA	NA	0.0187932	0.0362319	NA	NA	0.00249841	0.000499682	0.0480023	0.0162941	0.00249841	0.0658832	0.072895	0.000499682	0.000499682	0.0129388
			B	0.91013	0.0136404	0.136123	0.200207	0.539719	0.710364	0.352209	0.0341691	0.00249841	0.022683	NA	0.041987	0.0201789	0.00249841	0.0883614	0.215405	0.684322	0.339879	0.00249841	NA	0.0737592	0.0946409	0.281536	0.309291	0.078677	0.00249841	0.188031	0.0427739	0.00249841	NA	NA	NA	0.0169414	0.0556908	NA	NA	0.00249841	0.000499682	0.0640734	0.0251871	0.00249841	0.0649819	0.075853	0.000499682	0.000499682	0.0155996
		4	C	0.905887	0.00772851	0.159532	0.241744	0.643574	0.755816	0.315269	0.0351431	0.00249841	0.0271025	NA	0.0492187	0.0211979	0.00249841	0.131513	0.285486	0.821267	0.369891	0.0530536	NA	0.0915891	0.0900702	0.203098	0.367643	0.0668425	0.23818	0.208886	0.0540297	0.00760087	NA	NA	NA	0.0587847	0.064258	NA	NA	0.00249841	0.000499682	0.0410727	0.0195938	0.00249841	0.0548754	0.0711147	0.000499682	0.000499682	0.0082063
			D	0.899538	0.0112174	0.236037	0.353026	0.908028	0.985589	0.378381	0.0299777	0.00767976	0.0544221	NA	0.0824238	0.931321	0.00499935	0.190579	0.438043	1.08795	0.414244	0.048299	NA	0.141461	0.193524	0.166831	0.493702	0.066967	0.263781	0.265563	0.0619877	0.0307476	NA	NA	NA	0.0670968	0.0534113	NA	NA	0.00662565	0.00249841	0.0431368	0.0210719	0.00249841	0.089609	0.118235	0.00605728	0.000499682	0.00721997
			E	0.895173	0.0204561	0.218982	0.445697	1.0625	1.18565	0.527398	0.0404264	0.0257073	0.107595	NA	0.163233	0.0722036	0.00249841	0.229337	0.591944	1.21932	0.427731	0.0421628	NA	0.149477	0.18779	0.568312	0.542461	0.0640655	0.271983	0.314436	0.0833643	0.124759	NA	NA	NA	0.0585925	0.068978	NA	NA	0.020219	0.00618523	0.0349054	0.0206604	0.00856107	0.139194	0.208159	0.0258364	0.000499682	0.00683499
			A	0.911883	0.0135435	0.236851	0.3121	0.655505	0.932084	0.442901	0.0481562	0.00927071	0.0550666	NA	0.0588548	0.0303292	0.00249841	0.123888	0.248331	0.761762	0.350737	0.0526574	NA	0.00249841	0.0835854	0.260792	0.425381	0.0794664	0.193759	0.188887	0.0490282	0.0137352	NA	NA	NA	0.0437059	0.0660694	NA	NA	0.00249841	0.00249841	0.0353573	0.0150978	0.00249841	0.066007	0.0736968	0.00249841	0.000499682	0.00519257
			B	0.91013	0.0103053	0.125325	0.161943	0.509908	0.72859	0.342807	0.0429086	0.00249841	0.0145774	NA	0.0370404	0.0203704	0.00249841	0.0590778	0.168844	0.629762	0.314557	0.0182126	NA	0.0442909	0.0972343	0.236004	0.273563	0.069696	0.197451	0.165471	0.0557254	0.00249841	NA	NA	NA	0.0328006	0.0176986	NA	NA	0.00249841	0.000499682	0.0537789	0.0292024	0.00249841	0.0681798	0.0786644	0.000499682	0.000499682	0.0074248
		5	C	0.905887	0.0113265	0.170484	0.224657	0.656492	0.859741	0.368446	0.048477	0.00249841	0.0232214	NA	0.0471455	0.0250524	0.00249841	0.0956201	0.254629	0.825554	0.376148	0.0704056	NA	0.0756415	0.102615	0.357771	0.376329	0.0888818	0.233781	0.0274828	0.0683739	0.00620613	NA	NA	NA	0.0343868	0.0251306	NA	NA	0.00249841	0.000499682	0.0581026	0.0318673	0.00249841	0.0839298	0.105838	0.000499682	0.000499682	0.00748868
			D	0.899538	0.0150953	0.249127	0.3495	0.985101	1.17556	0.493301	0.0491094	0.00816323	0.0452091	NA	0.0945281	0.0459364	0.00249841	0.142121	0.41609	1.16445	0.443391	0.076691	NA	0.141811	0.163999	0.148488	0.551798	0.0997149	0.305357	0.0536058	0.094723	0.0348795	NA	NA	NA	0.0548201	0.0475008	NA	NA	0.00249841	0.000499682	0.0373087	0.0186792	0.00249841	0.0850865	0.117739	0.00733739	0.000499682	0.00593334
			E	0.895173	0.0280348	0.23748	0.416569	1.16865	1.28423	0.495636	0.0363472	0.0313996	0.0955297	NA	0.15882	0.0698875	0.00249841	0.169835	0.497704	1.1691	0.383314	0.0393353	NA	0.111976	0.164482	0.150381	0.575301	0.0707908	0.291155	0.0928111	0.0936522	0.093328	NA	NA	NA	0.0277464	0.0568376	NA	NA	0.0250073	0.00721924	0.0981664	0.0676392	0.012287	0.224238	0.279564	0.0305319	0.000499682	0.00792365
			A	0.911883	0.011901	0.101483	0.153625	0.462843	0.651374	0.315835	0.0416547	0.00249841	0.0145802	NA	0.031822	0.0151917	0.000499682	0.0510506	0.154749	0.575743	0.276033	0.0510082	NA	0.0348825	0.0812014	0.191989	0.274094	0.0177948	0.0333042	0.15291	0.0431269	0.00249841	NA	NA	NA	0.0201148	0.0146738	NA	NA	0.00249841	0.000499682	0.0308458	0.0168781	0.00249841	0.0578832	0.0625705	0.000499682	0.000499682	0.00249841
			B	0.91013	0.0125257	0.126596	0.175292	0.541012	0.740301	0.354806	0.0460494	0.00249841	0.0194578	NA	0.0376815	0.019534	0.00249841	0.0681598	0.204415	0.676216	0.337021	0.0704849	NA	0.047033	0.0978114	0.260931	0.335589	0.0548303	0.114948	0.165466	0.0573791	0.00249841	NA	NA	NA	0.0252606	0.0473489	NA	NA	0.00249841	0.000499682	0.0302011	0.0139709	0.00249841	0.0572697	0.0606236	0.000499682	0.000499682	0.00569637
		6	C	0.905887	0.0123115	0.14567	0.192611	0.592946	0.765163	0.348863	0.0243952	0.00249841	0.018923	NA	0.0417247	0.0197098	0.00249841	0.0802129	0.208503	0.719977	0.373252	0.00249841	NA	0.00682011	0.101371	0.312151	0.345113	0.0794439	0.00249841	0.00589608	0.0588733	0.00249841	NA	NA	NA	0.0286146	0.026224	NA	NA	0.00249841	0.000499682	0.0331493	0.018598	0.00249841	0.0540598	0.0644221	0.000499682	0.000499682	0.00249841
			D	0.899538	0.0137673	0.218463	0.305666	0.851945	0.996842	0.479269	0.0495085	0.00612736	0.0352404	NA	0.0637776	0.0296731	0.00617373	0.137966	0.347721	0.997427	0.350123	0.0850884	NA	0.00886297	0.111176	0.330699	0.488779	0.101492	0.0509601	0.247144	0.0784626	0.0154628	NA	NA	NA	0.0541511	0.0523794	NA	NA	0.00249841	0.000499682	0.0372562	0.0194021	0.00249841	0.0675083	0.0920142	0.00249841	0.000499682	0.00578007
			E	0.895173	0.0198265	0.205504	0.384852	1.01779	1.06449	0.564171	0.0429704	0.020387	0.0749833	NA	0.125541	0.0549176	0.00249841	0.158748	0.461404	1.08133	0.358468	0.0332626	NA	0.0186524	0.186254	0.104004	0.515562	0.0841072	0.220838	0.270752	0.0846047	0.0738426	NA	NA	NA	0.0604311	0.0386877	NA	NA	0.0142991	0.00249841	0.0365718	0.0225783	0.00582956	0.125545	0.175974	0.0207092	0.000499682	0.00249841
			A	0.911883	0.0215321	0.124085	0.156492	0.503711	0.693745	0.339193	0.0405859	0.00249841	0.0140624	NA	0.0340616	0.0177505	0.00249841	0.0438468	0.144062	0.580637	0.300631	0.0465247	NA	0.0411816	0.0555606	0.241596	0.289994	0.0884982	0.192851	0.051476	0.0449074	0.00249841	NA	NA	NA	0.0173802	0.0247229	NA	NA	0.00249841	0.000499682	0.0379355	0.0211412	0.00249841	0.101499	0.0837932	0.000499682	0.000499682	0.00249841
			B	0.91013	0.0144431	0.169743	0.173539	0.533613	0.750913	0.355971	0.0426007	0.00249841	0.0188627	NA	0.0380099	0.019492	0.00249841	0.0445134	0.14457	0.668478	0.374645	0.00537444	NA	0.00249841	0.0902496	0.231028	0.311434	0.0581515	0.13564	0.0860582	0.00249841	0.00249841	NA	NA	NA	0.000499682	0.0375684	NA	NA	0.00249841	0.000499682	0.0379039	0.0155788	0.00249841	0.078659	0.112078	0.000499682	0.000499682	0.0075512
		7	C	0.905887	0.0150356	0.164213	0.185525	0.589084	0.730616	0.359171	0.0392031	0.00249841	0.0207202	NA	0.0446106	0.0203396	0.00249841	0.0124038	0.186457	0.704031	0.341195	0.0378833	NA	0.0160683	0.108592	0.223056	0.359854	0.0917781	0.200848	0.00862403	0.0639042	0.00249841	NA	NA	NA	0.0327732	0.027363	NA	NA	0.00555528	0.000499682	0.0386612	0.0202965	0.00249841	0.0952467	0.113703	0.000499682	0.000499682	0.00617267
			D	0.899538	0.0163078	0.189179	0.253789	0.77171	0.906771	0.427709	0.0414897	0.00878788	0.0287963	NA	0.0678142	0.03062	0.00249841	0.00249841	0.268185	0.823642	0.35893	0.0573302	NA	0.0129897	0.0250465	0.398104	0.39097	0.0884587	0.212218	0.218792	0.0635299	0.0177499	NA	NA	NA	0.0414891	0.0253392	NA	NA	0.00531611	0.00249841	0.0240614	0.0142558	0.00249841	0.0983814	0.125586	0.00249841	0.000499682	0.00249841
			E	0.895173	0.0264222	0.210796	0.364898	1.06645	1.11515	0.503087	0.0294576	0.0209905	0.0733694	NA	0.133404	0.0619475	0.00249841	0.13343	0.426589	1.05657	0.237931	0.0477466	NA	0.00964968	0.0570318	0.205727	0.501023	0.0884517	0.248667	0.294638	0.0917801	0.082371	NA	NA	NA	0.0530445	0.050366	NA	NA	0.0151744	0.00249841	0.0298875	0.0167129	0.007243	0.136988	0.183528	0.0189687	0.000499682	0.00249841
			A	0.911883	0.00690355	0.101021	0.150497	0.467221	0.643479	0.310262	0.0363728	0.00249841	0.01445	NA	0.0332259	0.0169765	0.00249841	0.0600311	0.174543	0.620391	0.263656	0.0471114	NA	0.0371705	0.062767	0.251654	0.2904	0.0684628	0.0203718	0.155544	0.0405737	0.00249841	NA	NA	NA	0.0185779	0.0216621	NA	NA	0.00249841	0.000499682	0.0257733	0.0205015	0.00249841	0.0579691	0.0628037	0.000499682	0.000499682	0.00249841
			B	0.91013	0.0100594	0.133714	0.175209	0.549395	0.718922	0.387969	0.0362725	0.00249841	0.0169232	NA	0.0368953	0.0156998	0.00249841	0.0685481	0.196125	0.695601	0.324335	0.00776483	NA	0.0601841	0.0804092	0.271853	0.321075	0.0690804	0.100842	0.0112081	0.0532084	0.00249841	NA	NA	NA	0.030338	0.00742635	NA	NA	0.00249841	0.000499682	0.0272034	0.0127819	0.00249841	0.0546505	0.0604122	0.000499682	0.000499682	0.00249841
		8	C	0.905887	0.0126077	0.177183	0.233921	0.691609	0.86735	0.372562	0.0462169	0.00249841	0.0202771	NA	0.0517055	0.0248974	0.00249841	0.103186	0.280013	0.867973	0.392951	0.0657641	NA	0.0165499	0.116083	0.396237	0.393306	0.0862677	0.0587841	0.0873313	0.0654257	0.00581051	NA	NA	NA	0.0376572	0.0594645	NA	NA	0.00249841	0.000499682	0.0393528	0.0207935	0.00249841	0.0649553	0.0808466	0.000499682	0.000499682	0.0051211
			D	0.899538	0.0104755	0.165217	0.297472	0.931617	1.07353	0.48512	0.0466474	0.00744961	0.0359236	NA	0.0868426	0.039147	0.00249841	0.126215	0.391635	1.0728	0.423997	0.058863	NA	0.0188644	0.1565	0.129157	0.510414	0.0801344	0.262576	0.275932	0.0861497	0.0417052	NA	NA	NA	0.0438717	0.0620396	NA	NA	0.00979005	0.00249841	0.0289865	0.0165439	0.00249841	0.130082	0.150761	0.011113	0.000499682	0.00249841
			E	0.895173	0.0248686	0.187429	0.398953	1.2075	1.33528	0.527356	0.0420691	0.0193464	0.0775333	NA	0.156071	0.065167	0.000499682	0.160716	1.04347	1.29165	0.449237	0.0101714	NA	0.0169688	0.11703	0.13529	0.662428	0.0857664	0.313088	0.360402	0.115284	0.10297	NA	NA	NA	0.0562097	0.0490956	NA	NA	0.0202261	0.00249841	0.0357657	0.0194979	0.00693704	0.14795	0.190159	0.0241735	0.000499682	0.00249841
	Mo17		A	0.905341	0.0223282	0.0834414	0.180092	0.699456	0.605218	0.175528	0.0134352	0.000499682	0.00819179	NA	0.0382741	0.0162679	0.000499682	0.0693089	0.484323	0.973677	0.276136	0.0336956	NA	0.0208466	0.0805784	0.172378	0.0531762	0.00249841	0.227373	0.176047	0.0359609	0.0182959	NA	NA	NA	0.0317561	0.0646056	NA	NA	0.00814574	0.000499682	0.0242597	0.0101744	0.00249841	0.154586	0.195258	0.000499682	0.000499682	0.00249841
			B	0.919798	0.0257086	0.0868638	0.194006	0.798253	0.669253	0.194401	0.0154787	0.00249841	0.009913	NA	0.0450752	0.0122652	0.00249841	0.0801633	0.513418	1.06442	0.305899	0.041638	NA	0.0286286	0.0960727	0.1597	0.237969	0.0146247	0.256849	0.199236	0.0459529	0.0207555	NA	NA	NA	0.0327937	0.0612492	NA	NA	0.00577323	0.000499682	0.0372175	0.0205975	0.000499682	0.114771	0.158311	0.000499682	0.000499682	0.00942571
		1	C	0.911972	0.0128822	0.0841727	0.180754	0.733805	0.604914	0.169233	0.009646	0.00249841	0.0110097	NA	0.0404208	0.0112369	0.000499682	0.0777934	0.479488	1.00069	0.314231	0.0340413	NA	0.0336207	0.079374	0.173644	0.261552	0.00249841	0.231712	0.193011	0.0474934	0.0191821	NA	NA	NA	0.0315077	0.0469391	NA	NA	0.0112033	0.000499682	0.054978	0.0311233	0.00249841	0.197241	0.246277	0.000499682	0.000499682	0.0115171
			D	0.894468	0.0150989	0.0973115	0.245205	1.01049	0.917944	0.254777	0.0186843	0.00249841	0.0151957	NA	0.0793077	0.0215476	0.00249841	0.0923686	0.629889	1.25027	0.365214	0.0504746	NA	0.0187323	0.119739	0.251815	0.371199	0.0601611	0.294999	0.273067	0.0824722	0.0566336	NA	NA	NA	0.0572553	0.0816696	NA	NA	0.0255886	0.00249841	0.0243451	0.0136417	0.00249841	0.26808	0.377209	0.0108737	0.000499682	0.00558428
			E	0.885918	0.0149266	0.0891693	0.226551	1.24333	1.22753	0.334601	0.0136095	0.0103154	0.0242501	NA	0.15976	0.0507767	0.000499682	0.00249841	0.452343	1.08007	0.271964	0.0164005	NA	0.0121672	0.0820381	0.254844	0.380669	0.0453449	0.0567816	0.281117	0.0862659	0.0849133	NA	NA	NA	0.000499682	0.0658513	NA	NA	0.0496633	0.0119286	0.0288467	0.0185422	0.00781685	0.441898	0.550661	0.0354404	0.000499682	0.0050826
			A	0.905341	0.0334316	0.0974673	0.193529	0.800134	0.708374	0.180878	0.00992412	0.00249841	0.00882167	NA	0.0415707	0.00901743	0.000499682	0.0848492	0.419039	1.0218	0.00801123	0.0337901	NA	0.0341315	0.0809294	0.177085	0.273869	0.0383316	0.284201	0.105474	0.0827154	0.00703181	NA	NA	NA	0.0371651	0.0489767	NA	NA	0.00811019	0.000499682	0.0422997	0.0287906	0.00249841	0.20334	0.235721	0.000499682	0.000499682	0.00639202
			B	0.919798	0.0214332	0.100195	0.241108	0.99287	0.865601	0.237612	0.0192341	0.000499682	0.0106555	NA	0.0522848	0.0130332	0.000499682	0.110512	0.573395	1.30778	0.389319	0.0658842	NA	0.0393894	0.101697	0.22751	0.35914	0.0486411	0.323064	0.253881	0.0600898	0.0128576	NA	NA	NA	0.0355337	0.0843893	NA	NA	0.00931993	0.000499682	0.0472944	0.0288523	0.00249841	0.217664	0.269444	0.000499682	0.000499682	0.00680349
		2	C	0.911972	0.011867	0.10809	0.253051	1.12332	1.02163	0.255256	0.0156384	0.000499682	0.0121009	NA	0.0621518	0.0131262	0.000499682	0.12399	0.598313	1.4377	0.419799	0.0489775	NA	0.0469891	0.097271	0.270084	0.4463	0.0658181	0.366418	0.3139	0.070143	0.0129581	NA	NA	NA	0.0456793	0.0854741	NA	NA	0.011652	0.000499682	0.0544678	0.0379967	0.00249841	0.247943	0.300858	0.000499682	0.000499682	0.00803565
			D	0.894468	0.0152813	0.101424	0.237384	1.041	0.941341	0.221921	0.01274	0.000499682	0.0119267	NA	0.0594417	0.0162299	0.000499682	0.106307	0.602216	1.33572	0.398056	0.0424368	NA	0.0370617	0.139074	0.323813	0.430728	0.0562958	0.335294	0.223701	0.0768746	0.0150902	NA	NA	NA	0.0565103	0.102573	NA	NA	0.0155141	0.00249841	0.0310694	0.0196298	0.00249841	0.262326	0.33233	0.000499682	0.000499682	0.000499682
			E	0.885918	0.0219853	0.175269	0.394081	1.58887	1.57747	0.446975	0.0189288	0.0162319	0.0375102	NA	0.126575	0.049076	0.00249841	0.178526	0.984238	2.05462	0.547938	0.0524466	NA	0.0216696	0.255412	0.512965	0.664107	0.0906853	0.425556	0.413834	0.115141	0.0783886	NA	NA	NA	0.0832339	0.173543	NA	NA	0.0306711	0.00561877	0.0256977	0.0167527	0.00797049	0.460154	0.62977	0.0299977	0.000499682	0.000499682
			A	0.905341	0.0340954	0.0925093	0.169912	0.710324	0.610763	0.163	0.0136487	0.000499682	0.00860243	NA	0.0349148	0.00762814	0.000499682	0.0697721	0.409475	0.927221	0.273615	0.0331	NA	0.0266751	0.0935451	0.181231	0.23819	0.0417512	0.249792	0.175028	0.0402467	0.00876961	NA	NA	NA	0.0159209	0.0446425	NA	NA	0.0124677	0.000499682	0.0625686	0.0336037	0.00249841	0.280005	0.325049	0.000499682	0.000499682	0.00828453
			B	0.919798	0.0352091	0.116235	0.23146	0.93437	0.849408	0.234332	0.0236375	0.00249841	0.0104634	NA	0.0501884	0.0137502	0.000499682	0.11946	0.642123	1.38007	0.462587	0.0659777	NA	0.0242247	0.114007	0.198326	0.34931	0.0782952	0.298539	0.249944	0.00558533	0.0217876	NA	NA	NA	0.0182632	0.0654296	NA	NA	0.00645541	0.000499682	0.0315169	0.0163626	0.00249841	0.117762	0.16946	0.00249841	0.000499682	0.00649724
		3	C	0.911972	0.0189373	0.11778	0.224365	0.931463	0.833449	0.219202	0.0142857	0.000499682	0.0126896	NA	0.0539625	0.015241	0.000499682	0.108505	0.609524	1.32046	0.444196	0.0590646	NA	0.0434962	0.0832395	0.216248	0.363389	0.0724619	0.323529	0.228141	0.0680264	0.0206813	NA	NA	NA	0.0435155	0.0866325	NA	NA	0.0123308	0.000499682	0.0412126	0.0256007	0.00249841	0.196489	0.270355	0.00605767	0.000499682	0.0076633
			E	0.885918	0.0304712	0.16353	0.339009	1.31515	1.2019	0.330103	0.01256	0.0169546	0.034627	NA	0.12837	0.0461093	0.000499682	0.139852	0.859424	1.5892	0.459034	0.0452297	NA	0.014864	0.174458	0.307823	0.619748	0.0108063	0.368597	0.175204	0.0954807	0.110413	NA	NA	NA	0.0605673	0.116503	NA	NA	0.0485518	0.011635	0.0332184	0.0226631	0.0108666	0.494431	0.640676	0.0540794	0.000499682	0.00545073
			A	0.905341	0.0247503	0.0810171	0.203601	0.839985	0.76239	0.222605	0.0199811	0.000499682	0.00920835	NA	0.0456196	0.0139486	0.00249841	0.0759131	0.523918	1.07997	0.372717	0.042606	NA	0.0371115	0.091545	0.208637	0.296574	0.0533579	0.272769	0.214532	0.0528894	0.0121932	NA	NA	NA	0.0308299	0.0732411	NA	NA	0.00856736	0.000499682	0.0368961	0.0158479	0.000499682	0.152637	0.209568	0.00249841	0.000499682	0.00984526
			B	0.919798	0.0168561	0.0973765	0.252244	1.08268	0.992258	0.269639	0.0201984	0.000499682	0.0146757	NA	0.0615761	0.0168808	0.000499682	0.118193	0.648571	1.44097	0.466016	0.0556831	NA	0.0445104	0.131791	0.26339	0.123741	0.0726282	0.356556	0.275798	0.0714846	0.0160707	NA	NA	NA	0.0390818	0.0699473	NA	NA	0.0101608	0.000499682	0.0506849	0.0216668	0.00249841	0.190415	0.265649	0.000499682	0.000499682	0.0118817
		4	C	0.911972	0.0152487	0.122963	0.294767	1.21815	1.15629	0.318936	0.0251827	0.000499682	0.0146505	NA	0.0716254	0.0230663	0.00249841	0.128092	0.76686	1.57595	0.528644	0.0676518	NA	0.017451	0.144481	0.340089	0.483225	0.0965309	0.407744	0.311013	0.0992107	0.0192746	NA	NA	NA	0.0887474	0.11441	NA	NA	0.0137079	0.000499682	0.0379199	0.0155306	0.000499682	0.2384	0.342959	0.000499682	0.000499682	0.000499682
			D	0.894468	0.0143454	0.122431	0.30465	1.28221	1.24118	0.355237	0.0156364	0.00620921	0.0192123	NA	0.0844784	0.0296217	0.000499682	0.12847	0.821935	1.67335	0.486453	0.0521931	NA	0.00772866	0.189528	0.414796	0.520212	0.0786179	0.387378	0.351111	0.106568	0.0442282	NA	NA	NA	0.0394194	0.117092	NA	NA	0.0306294	0.00249841	0.0451206	0.0279025	0.00730602	0.445141	0.605202	0.0199836	0.000499682	0.00535813
			E	0.885918	0.000499682	0.146869	0.402742	1.75994	2.02353	0.673759	0.0209008	0.0218155	0.0459275	NA	0.190059	0.093438	0.000499682	0.151505	0.983479	2.21199	0.601558	0.0349621	NA	0.00249841	0.259017	0.52935	0.711586	0.0736944	0.401497	0.349444	0.107008	0.143698	NA	NA	NA	0.0692012	0.195109	NA	NA	0.057942	0.01652	0.0465676	0.0371729	0.0115153	0.605005	0.853081	0.0880838	0.000499682	0.000499682
			A	0.905341	0.0416723	0.096368	0.130233	0.494276	0.443339	0.135673	0.0126507	0.00249841	0.0128701	NA	0.0321166	0.00857425	0.000499682	0.0381259	0.221659	0.646031	0.225172	0.0285434	NA	0.0180053	0.0719539	0.00658069	0.185228	0.0428783	0.186747	0.026997	0.0395322	0.00249841	NA	NA	NA	0.000499682	0.0320729	NA	NA	0.00587927	0.000499682	0.0862627	0.0564157	0.00249841	0.139849	0.16676	0.000499682	0.000499682	0.0156425
			B	0.919798	0.0548209	0.11743	0.167692	0.690804	0.622435	0.185367	0.0173893	0.000499682	0.0177873	NA	0.0408645	0.0108888	0.000499682	0.071377	0.308943	0.938226	0.323558	0.0453314	NA	0.0255044	0.095578	0.0148059	0.265184	0.0588212	0.262758	0.211819	0.0463571	0.00614651	NA	NA	NA	0.000499682	0.000499682	NA	NA	0.00792957	0.000499682	0.084567	0.0465824	0.00249841	0.180325	0.221601	0.000499682	0.000499682	0.0140061
		5	C	0.911972	0.0266284	0.125519	0.191154	0.844326	0.772278	0.213652	0.0169718	0.00249841	0.0146913	NA	0.051595	0.0150519	0.000499682	0.0652823	0.391093	1.10682	0.380746	0.0571266	NA	0.037971	0.114139	0.185888	0.348525	0.0154879	0.317501	0.07876	0.0763933	0.0110404	NA	NA	NA	0.000499682	0.053438	NA	NA	0.0100876	0.000499682	0.0535623	0.0290241	0.00249841	0.197736	0.257436	0.000499682	0.00249841	0.00800057
			D	0.894468	0.0196002	0.10165	0.167485	0.73753	0.657307	0.176747	0.000499682	0.000499682	0.0154986	NA	0.0517915	0.0156209	0.000499682	0.0577211	0.365944	0.929285	0.277787	0.035376	NA	0.021296	0.121187	0.222263	0.300927	0.0114976	0.265332	0.0593374	0.0735091	0.0182239	NA	NA	NA	0.000499682	0.0741583	NA	NA	0.017147	0.00249841	0.0589687	0.0333141	0.00249841	0.265916	0.335821	0.00249841	0.000499682	0.00656823
			E	0.885918	0.0401	0.143195	0.247671	1.08009	0.961181	0.249844	0.013145	0.0182292	0.0346102	NA	0.0999625	0.0293932	0.000499682	0.0869119	0.556238	1.29582	0.334046	0.0377267	NA	0.0415269	0.188202	0.363551	0.474719	0.0647461	0.331694	0.14213	0.0967688	0.0561959	NA	NA	NA	0.000499682	0.114148	NA	NA	0.0484444	0.00796033	0.0579276	0.0428789	0.00792883	0.508863	0.642092	0.0299719	0.000499682	0.000499682
			A	0.905341	0.0165048	0.0728284	0.136408	0.561203	0.505686	0.152504	0.0117699	0.000499682	0.0134325	NA	0.029357	0.00632427	0.000499682	0.0523852	0.291817	0.77465	0.0227874	0.0150499	NA	0.0197315	0.0830243	0.0571429	0.130045	0.0478019	0.179946	0.14524	0.0300822	0.00591672	NA	NA	NA	0.0163243	0.0464898	NA	NA	0.00647651	0.000499682	0.0332053	0.0152315	0.00249841	0.151203	0.192582	0.000499682	0.000499682	0.00249841
			B	0.919798	0.0173808	0.083685	0.166914	0.689799	0.637269	0.182973	0.0202291	0.000499682	0.0108183	NA	0.0424865	0.0118348	0.000499682	0.0590087	0.366461	0.989402	0.332238	0.0472147	NA	0.0260163	0.0849795	0.132802	0.0661274	0.0546246	0.221823	0.0121861	0.0471187	0.00872347	NA	NA	NA	0.000499682	0.0546296	NA	NA	0.00249841	0.000499682	0.0480286	0.0225484	0.00249841	0.111084	0.147482	0.000499682	0.000499682	0.00660557
		6	C	0.911972	0.00888322	0.0835159	0.173788	0.71236	0.662219	0.187	0.0156347	0.00249841	0.0135476	NA	0.0439519	0.010759	0.000499682	0.00249841	0.398271	1.00028	0.357947	0.0527921	NA	0.00515147	0.0888517	0.0564415	0.172598	0.0639747	0.211463	0.193423	0.0601605	0.0113281	NA	NA	NA	0.0111404	0.054597	NA	NA	0.00618001	0.000499682	0.0395423	0.0189682	0.00249841	0.108154	0.155651	0.000499682	0.000499682	0.00556296
			D	0.894468	0.0177352	0.1076	0.212206	0.920068	0.831412	0.214805	0.0108554	0.00249841	0.0169719	NA	0.0554688	0.0158786	0.000499682	0.00249841	0.530922	1.25886	0.0076441	0.0653198	NA	0.0476093	0.137653	0.109067	0.354027	0.075697	0.284567	0.0424077	0.0816029	0.0242879	NA	NA	NA	0.0285781	0.0914479	NA	NA	0.0165954	0.00249841	0.0367587	0.0199374	0.00249841	0.249474	0.337212	0.0123743	0.000499682	0.00249841
			E	0.885918	0.0244387	0.105574	0.186362	0.760312	0.742838	0.222908	0.01088	0.0120804	0.0246929	NA	0.0622445	0.0232477	0.000499682	0.0256588	0.6083	1.20664	0.00249841	0.0382029	NA	0.0540673	0.182124	0.12738	0.423407	0.0485736	0.279707	0.0296178	0.0759978	0.0476422	NA	NA	NA	0.0449733	0.114954	NA	NA	0.022605	0.00558689	0.0291806	0.017189	0.00500396	0.261762	0.31178	0.0281194	0.000499682	0.000499682
			A	0.905341	0.0395047	0.106992	0.138064	0.537215	0.503606	0.159536	0.0178985	0.000499682	0.000499682	NA	0.0244731	0.0089317	0.00249841	0.0412882	0.227455	0.710761	0.0449863	0.0289859	NA	0.021363	0.0800632	0.0355488	0.031838	0.0692444	0.197056	0.143592	0.0488038	0.00249841	NA	NA	NA	0.000499682	0.000499682	NA	NA	0.00627751	0.000499682	0.0349621	0.0163422	0.00249841	0.164053	0.197156	0.000499682	0.000499682	0.000499682
			B	0.919798	0.0516481	0.128205	0.17042	0.671502	0.648717	0.204755	0.0192083	0.00249841	0.000499682	NA	0.0322683	0.0109885	0.00249841	0.0569065	0.302221	0.900844	0.0142301	0.0538819	NA	0.0281228	0.0813257	0.0379177	0.10319	0.068577	0.238906	0.0151622	0.0570191	0.00557893	NA	NA	NA	0.000499682	0.0448922	NA	NA	0.00662128	0.000499682	0.038329	0.0125352	0.000499682	0.148548	0.188628	0.000499682	0.000499682	0.000499682
		7	C	0.911972	0.0386471	0.139871	0.188567	0.730052	0.73177	0.210896	0.0186449	0.000499682	0.000499682	NA	0.0407456	0.0110717	0.000499682	0.0705264	0.354726	1.06388	0.0460592	0.0615635	NA	0.0391203	0.0939157	0.101037	0.0768354	0.0801474	0.282175	0.0297119	0.0774307	0.00928783	NA	NA	NA	0.000499682	0.0188363	NA	NA	0.00951051	0.000499682	0.0329664	0.0188091	0.00249841	0.208517	0.26394	0.000499682	0.000499682	0.00249841
			D	0.894468	0.0274006	0.141555	0.211571	0.858905	0.867281	0.252383	0.0141093	0.0107236	0.0226796	NA	0.0682684	0.022909	0.000499682	0.0701593	0.407018	1.14979	0.00842888	0.0536785	NA	0.0276629	0.123296	0.128062	0.108636	0.0654289	0.284462	0.0148514	0.0885982	0.0308655	NA	NA	NA	0.000499682	0.0717479	NA	NA	0.0226955	0.00249841	0.0351982	0.0204541	0.00504625	0.31265	0.392319	0.0127745	0.000499682	0.000499682
			E	0.885918	0.0394002	0.149852	0.265554	1.21137	1.24265	0.395852	0.0128106	0.0316444	0.0458059	NA	0.129094	0.0496772	0.000499682	0.0435117	0.476554	1.38987	0.138993	0.00249841	NA	0.0188736	0.175139	0.117698	0.0997683	0.0522634	0.307222	0.3309	0.118149	0.0843355	NA	NA	NA	0.000499682	0.0923869	NA	NA	0.0615014	0.00692579	0.0422788	0.027954	0.0128709	0.61201	0.730509	0.0408948	0.000499682	0.000499682
			A	0.905341	0.0462215	0.0976982	0.149547	0.601744	0.566406	0.176891	0.0177568	0.00249841	0.000499682	NA	0.0289693	0.00783797	0.00249841	0.0464102	0.25493	0.745736	0.266158	0.00249841	NA	0.00249841	0.0785042	0.0545665	0.244404	0.057155	0.213446	0.178267	0.0443822	0.00249841	NA	NA	NA	0.000499682	0.0447973	NA	NA	0.00600591	0.000499682	0.0276804	0.0103721	0.00249841	0.157431	0.183096	0.000499682	0.000499682	0.00249841
			B	0.919798	0.026465	0.116867	0.188505	0.770631	0.728698	0.235717	0.0236824	0.00249841	0.0179392	NA	0.0464257	0.0167866	0.00249841	0.0608281	0.336241	0.979781	0.351008	0.0515467	NA	0.0240845	0.0945782	0.11106	0.106677	0.0579577	0.263696	0.175067	0.0608079	0.00749312	NA	NA	NA	0.000499682	0.0602393	NA	NA	0.00653088	0.000499682	0.0359959	0.0132328	0.00249841	0.134765	0.177012	0.000499682	0.000499682	0.00682569
		8	C	0.911972	0.0188815	0.122726	0.194971	0.839436	0.808698	0.237032	0.0215778	0.000499682	0.0124937	NA	0.0439488	0.0130604	0.00249841	0.0759101	0.399081	1.08482	0.388697	0.0395303	NA	0.0181165	0.103781	0.0859022	0.0862865	0.0751651	0.304348	0.257748	0.0798864	0.00927352	NA	NA	NA	0.000499682	0.0286741	NA	NA	0.00249841	0.000499682	0.0284508	0.0139599	0.000499682	0.102596	0.135941	0.000499682	0.000499682	0.000499682
			D	0.894468	0.0175418	0.132494	0.226221	0.974593	0.95083	0.27768	0.0127267	0.00823021	0.0191049	NA	0.0677546	0.0236027	0.00249841	0.0817888	0.458199	1.181	0.024229	0.0371246	NA	0.00892341	0.141159	0.0271541	0.393996	0.0129026	0.307209	0.0604294	0.0846496	0.0297151	NA	NA	NA	0.0423287	0.0876401	NA	NA	0.0191768	0.00249841	0.0272309	0.014009	0.00249841	0.239786	0.31775	0.0209022	0.000499682	0.00249841
			E	0.885918	0.0758901	0.168198	0.32635	1.43404	1.50176	0.445852	0.0139023	0.0318455	0.0575391	NA	0.143819	0.0560284	0.000499682	0.00249841	0.627589	1.62901	0.390153	0.0329903	NA	0.0591703	0.180397	0.351801	0.598086	0.0118437	0.337741	0.356517	0.10224	0.0761404	NA	NA	NA	0.000499682	0.104933	NA	NA	0.0639862	0.0141335	0.0878473	0.0250619	0.0120769	0.582067	0.742866	0.0687059	0.000499682	0.0112863
2015	B73		A	0.904473	0.0254481	0.227005	0.179883	0.485224	0.685878	0.296421	0.0229736	0.00287208	0.0209558	0.00775078	0.0237624	0.017586	0.00287208	0.0531558	0.0814666	0.270826	0.113362	0.0137452	0.00287208	0.0527371	0.116562	0.0912645	0.139782	0.0245731	0.0832698	0.0764115	0.0129894	0.00287208	0.000574417	0.000574417	0.000574417	0.000574417	0.000574417	0.00625979	0.000574417	0.000574417	0.000574417	0.0845634	0.0659276	0.00287208	0.00814043	0.0085855	0.000574417	0.000574417	NA
			B	0.904271	0.0261409	0.369381	0.241495	0.559936	0.972756	0.563108	0.0283234	0.00287208	0.0324774	0.00693627	0.0360807	0.0235508	0.00815503	0.086231	0.104381	0.463473	0.237728	0.0301277	0.00287208	0.0958684	0.167209	0.188315	0.32463	0.050103	0.118409	0.142904	0.0283738	0.00287208	0.000574417	0.000574417	0.000574417	0.000574417	0.000574417	0.00920498	0.00287208	0.000574417	0.000574417	0.109217	0.0933908	0.00287208	0.0138089	0.00784354	0.000574417	0.000574417	NA
		1	C	0.902162	0.00781862	0.64834	0.596655	0.881275	1.5095	0.698729	0.0438251	0.00287208	0.0661628	0.0173181	0.0540802	0.0259073	0.0201681	0.198255	0.212016	0.735751	0.259523	0.0221802	0.0104225	0.275048	0.35987	0.420578	0.417677	0.0601548	0.167523	0.137207	0.0230952	0.00287208	0.000574417	0.000574417	0.000574417	0.000574417	0.000574417	0.0163526	0.00287208	0.000574417	0.000574417	0.101441	0.0969504	0.00287208	0.022829	0.0104046	0.000574417	0.000574417	NA
			D	0.903711	0.0140689	0.751339	0.801403	1.33548	1.48123	0.501936	0.0352665	0.017157	0.110378	0.0351272	0.104004	0.0348856	0.0231277	0.268742	0.314488	0.792673	0.252055	0.0191109	0.0102746	0.399823	0.484612	0.594756	0.515012	0.0622946	0.155265	0.131527	0.0258192	0.022287	0.00287208	0.00287208	0.00287208	0.000574417	0.000574417	0.0153615	0.00287208	0.000574417	0.000574417	0.152698	0.165109	0.00287208	0.0251872	0.0296435	0.00287208	0.000574417	NA
			E	0.900706	0.0662666	1.22809	1.40115	1.89563	2.99752	0.667645	0.0374803	0.0832097	0.320723	0.10737	0.213797	0.0646645	0.0282554	0.536604	0.651271	2.02648	0.371794	0.0194532	0.0109074	0.694141	0.841018	1.67651	0.948379	0.0858484	0.322489	0.19427	0.0427089	0.0924854	0.0222064	0.00875265	0.0214796	0.00740741	0.00287208	0.0354867	0.00850856	0.00656771	0.00287208	0.132725	0.0923792	0.00287208	0.0601887	0.0638464	0.0283668	0.00287208	NA
			A	0.904473	0.0312559	0.258992	0.241857	0.480862	0.912596	0.389316	0.0435627	0.00287208	0.0266538	0.00971116	0.0322611	0.0221673	0.00287208	0.0856937	0.0879607	0.358871	0.134509	0.0184288	0.00287208	0.0851013	0.135285	0.131818	0.164222	0.0381719	0.110125	0.0999702	0.0211674	0.00287208	0.000574417	0.000574417	0.000574417	0.000574417	0.000574417	0.00995149	0.00287208	0.000574417	0.000574417	0.0993407	0.0935881	0.00287208	0.0215622	0.00999855	0.000574417	0.000574417	NA
			B	0.904271	0.0224259	0.434878	0.353914	0.792917	1.18877	0.46338	0.0292532	0.00287208	0.0453028	0.0140566	0.0557787	0.0266008	0.00909417	0.136925	0.179523	0.52536	0.201015	0.0209753	0.00287208	0.157413	0.275117	0.235468	0.278045	0.043662	0.137075	0.111877	0.0220167	0.00287208	0.000574417	0.00287208	0.000574417	0.000574417	0.000574417	0.012099	0.00287208	0.000574417	0.000574417	0.051644	0.0500447	0.00287208	0.0198871	0.0162036	0.00287208	0.000574417	NA
		2	C	0.902162	0.027491	0.488184	0.476952	0.657887	1.09627	0.48333	0.0300189	0.00287208	0.0530899	0.0131209	0.0395199	0.0220231	0.0165203	0.188421	0.15133	0.530756	0.244409	0.01878	0.00687773	0.276281	0.117423	0.338406	0.376486	0.0504652	0.119938	0.121468	0.0267848	0.00287208	0.000574417	0.00287208	0.000574417	0.000574417	0.000574417	0.0100387	0.00287208	0.000574417	0.000574417	0.0842456	0.0917125	0.00287208	0.020561	0.0133474	0.00287208	0.000574417	NA
			E	0.900706	0.00287208	1.17961	1.50784	1.82525	2.53079	0.747822	0.0383722	0.132984	0.378491	0.12495	0.184483	0.0626718	0.0278079	0.596323	0.63301	1.61086	0.391206	0.0164607	0.0103545	0.594242	0.751698	1.228	0.939146	0.0687961	0.243064	0.197784	0.0322502	0.0791556	0.0269376	0.0104779	0.0238489	0.00757366	0.00287208	0.0299363	0.00793657	0.00578413	0.00287208	0.0453888	0.0480909	0.00287208	0.0659236	0.0713962	0.0269014	0.00287208	NA
			A	0.904473	0.0126548	0.266628	0.230871	0.529995	0.944877	0.302747	0.0175644	0.00287208	0.0247341	0.00895765	0.0347739	0.0205456	0.00287208	0.0743131	0.100535	0.415098	0.142951	0.00752995	0.00287208	0.0864423	0.163272	0.180763	0.198596	0.0216301	0.117211	0.0872061	0.0120855	0.00287208	0.000574417	0.00287208	0.000574417	0.000574417	0.000574417	0.00702086	0.00287208	0.000574417	0.000574417	0.0318615	0.0295279	0.00287208	0.0211287	0.0135269	0.000574417	0.000574417	NA
			B	0.904271	0.0177664	0.426761	0.363254	0.786206	1.3081	0.301911	0.0233645	0.00287208	0.0472573	0.010658	0.0484328	0.0213918	0.00964472	0.138983	0.159314	0.642549	0.163044	0.0122438	0.00287208	0.182376	0.258825	0.351227	0.246027	0.0298907	0.151356	0.089221	0.0124426	0.00287208	0.000574417	0.000574417	0.000574417	0.000574417	0.000574417	0.0132145	0.00287208	0.000574417	0.000574417	0.0662396	0.0769247	0.00287208	0.0176456	0.0138785	0.00287208	0.000574417	NA
		3	C	0.902162	0.0304202	0.596795	0.602587	0.941458	1.49919	0.339975	0.0231924	0.00287208	0.066552	0.0166421	0.0584844	0.0204546	0.0227456	0.237289	0.201683	0.666459	0.177795	0.0120073	0.00971699	0.370474	0.400014	0.469397	0.329324	0.0339353	0.177354	0.0961424	0.0135625	0.00789941	0.000574417	0.00287208	0.00287208	0.000574417	0.00287208	0.013642	0.00287208	0.000574417	0.000574417	0.109544	0.0998451	0.00287208	0.0183951	0.0175285	0.00287208	0.000574417	NA
			D	0.903711	0.0137497	0.931489	1.06525	1.84964	1.79984	0.54682	0.0446226	0.0196641	0.138876	0.0473796	0.104881	0.0347191	0.0500226	0.432815	0.497765	1.04734	0.292744	0.0330809	0.0184593	0.690951	0.853266	0.891247	0.678515	0.0900461	0.207096	0.163163	0.0305686	0.0201385	0.00287208	0.00287208	0.00287208	0.000574417	0.00287208	0.0204109	0.00666448	0.000574417	0.000574417	0.0617447	0.0731088	0.00287208	0.0307987	0.0344771	0.00734687	0.00287208	NA
			E	0.900706	0.0146851	1.01567	1.38199	1.75811	2.30001	0.671132	0.0337053	0.080923	0.347409	0.110896	0.17491	0.0666676	0.00287208	0.744957	0.624613	1.59103	0.426146	0.0207183	0.0133536	0.625747	0.758933	1.30118	1.04741	0.0810036	0.24468	0.211703	0.0432534	0.0844744	0.030069	0.0118544	0.0305687	0.00658078	0.00287208	0.0306781	0.0112405	0.00801962	0.00287208	0.0994241	0.0968717	0.0247418	0.0695343	0.0627738	0.0259234	0.00794792	NA
			A	0.904473	0.00287208	0.31201	0.267313	0.553202	0.995154	0.368922	0.0197106	0.00287208	0.0259153	0.0123523	0.0335641	0.0194517	0.00880774	0.107337	0.111449	0.414864	0.122753	0.00682035	0.00287208	0.119982	0.167555	0.165656	0.181049	0.0174704	0.122082	0.0982001	0.0082679	0.00287208	0.000574417	0.000574417	0.000574417	0.00287208	0.000574417	0.00884795	0.00287208	0.000574417	0.000574417	0.0540823	0.0499456	0.00287208	0.0288815	0.0150755	0.00287208	0.000574417	NA
			B	0.904271	0.00772098	0.462026	0.385705	0.730886	1.23835	0.429738	0.0216557	0.00287208	0.0362531	0.0141853	0.0400992	0.0215049	0.0136102	0.158006	0.17079	0.608148	0.171167	0.00728004	0.00287208	0.207461	0.260357	0.274675	0.257291	0.0218667	0.139451	0.107084	0.00927883	0.00287208	0.000574417	0.000574417	0.000574417	0.000574417	0.000574417	0.0117529	0.000574417	0.000574417	0.000574417	0.0494968	0.0539699	0.00287208	0.0191543	0.0145579	0.00287208	0.000574417	NA
		4	C	0.902162	0.00807913	0.524593	0.472404	0.718104	1.08408	0.34513	0.0134891	0.00287208	0.047726	0.0198764	0.0375535	0.0167121	0.0242052	0.206256	0.180485	0.594003	0.167697	0.00574872	0.00809354	0.284256	0.317793	0.356718	0.29573	0.0192485	0.118486	0.0857334	0.00594916	0.00287208	0.000574417	0.000574417	0.000574417	0.000574417	0.000574417	0.00952808	0.00287208	0.000574417	0.000574417	0.0914978	0.0859154	0.00287208	0.015639	0.0110457	0.00287208	0.000574417	NA
			D	0.903711	0.0201936	1.01029	0.974547	1.27302	1.68241	0.484279	0.0242783	0.0205809	0.142294	0.0372245	0.0769984	0.0306036	0.0403797	0.409063	0.365726	1.05044	0.273132	0.0124163	0.0183046	0.594025	0.598505	0.823208	0.589874	0.0401949	0.190709	0.143813	0.021485	0.0137562	0.00287208	0.00287208	0.00287208	0.000574417	0.00287208	0.0191705	0.00606641	0.00663809	0.00287208	0.0675813	0.0789282	0.0357377	0.0676448	0.0394017	0.00634827	0.00287208	NA
			E	0.900706	0.0468255	1.32748	1.5235	1.78861	2.12708	0.504261	0.0176804	0.0714553	0.327673	0.0981395	0.143416	0.0464853	0.0536138	0.598094	0.585445	1.4731	0.317357	0.00804548	0.0178292	0.625499	0.810802	1.22488	0.806982	0.0409145	0.227285	0.170566	0.0132631	0.0558224	0.012771	0.00287208	0.00891952	0.00287208	0.000574417	0.023214	0.00583189	0.00287208	0.00287208	0.0616157	0.072172	0.00287208	0.0268356	0.026729	0.00938922	0.000574417	NA
			A	0.904473	0.00287208	0.294106	0.274246	0.618029	1.04133	0.386548	0.0215073	0.00287208	0.0342039	0.0104995	0.0354799	0.0195145	0.00287208	0.00287208	0.106313	0.424526	0.151497	0.00794397	0.00287208	0.0897559	0.155501	0.149824	0.191022	0.0165273	0.112943	0.0856408	0.00759711	0.00287208	0.000574417	0.000574417	0.000574417	0.000574417	0.000574417	0.00577308	0.00287208	0.00287208	0.000574417	0.0787516	0.0610613	0.0328273	0.0585126	0.0294584	0.00287208	0.000574417	NA
			B	0.904271	0.00287208	0.379689	0.352806	0.704225	1.14364	0.395725	0.0232194	0.00287208	0.0336354	0.0154845	0.0403071	0.0205397	0.00799078	0.00287208	0.136093	0.528549	0.179224	0.0108482	0.00287208	0.153817	0.23097	0.241046	0.236915	0.0275001	0.118949	0.095895	0.00977831	0.00287208	0.000574417	0.000574417	0.000574417	0.000574417	0.000574417	0.0077881	0.000574417	0.00790595	0.00287208	0.0913698	0.0806884	0.0345662	0.0779112	0.0422179	0.00287208	0.000574417	NA
		5	C	0.902162	0.00804737	0.493239	0.465496	0.808328	1.24962	0.389798	0.020947	0.00287208	0.0453177	0.0268525	0.0433398	0.0168563	0.0186038	0.00287208	0.176353	0.606815	0.192775	0.00872644	0.00287208	0.259888	0.32229	0.361091	0.290424	0.0284196	0.126971	0.091234	0.00669397	0.00287208	0.000574417	0.000574417	0.000574417	0.000574417	0.000574417	0.00965167	0.000574417	0.000574417	0.000574417	0.0955819	0.0908353	0.00287208	0.0286287	0.0193688	0.00287208	0.000574417	NA
			D	0.903711	0.0201492	0.723825	0.684032	0.254199	1.36286	0.419216	0.0243967	0.0148993	0.0981164	0.0299897	0.0580378	0.0226495	0.00287208	0.00287208	0.273056	0.819878	0.23549	0.0139924	0.0140521	0.451497	0.473796	0.645238	0.446371	0.0443927	0.165862	0.120634	0.0150991	0.00885721	0.00287208	0.00287208	0.00287208	0.000574417	0.000574417	0.016712	0.00287208	0.00287208	0.000574417	0.0452489	0.0434492	0.00287208	0.0258733	0.0214113	0.00287208	0.00287208	NA
			E	0.900706	0.0709671	1.2211	1.3627	1.70005	1.96775	0.634606	0.0287468	0.097257	0.312182	0.102984	0.144526	0.0526164	0.034781	0.00287208	0.544707	1.36173	0.362905	0.0169408	0.0164142	0.670888	0.724011	1.16801	0.894229	0.0656435	0.229097	0.185177	0.0319732	0.0571039	0.0160712	0.00677997	0.0187604	0.00287208	0.00287208	0.026586	0.0104214	0.00287208	0.00287208	0.0529314	0.0547149	0.00287208	0.0546804	0.0537126	0.019452	0.00287208	NA
			A	0.90497	0.00287208	0.329639	0.260221	0.527443	0.956771	0.392486	0.023655	0.00287208	0.0255655	0.00647387	0.0296425	0.02017	0.0064502	0.0814261	0.0882618	0.375879	0.146449	0.0118938	0.00287208	0.0806382	0.122705	0.118608	0.177604	0.0243666	0.0976759	0.0839072	0.00888856	0.00287208	0.000574417	0.000574417	0.000574417	0.000574417	0.000574417	0.00287208	0.00287208	0.000574417	0.000574417	0.0470678	0.0264518	0.00287208	0.0169155	0.0122819	0.00287208	0.000574417	NA
			B	0.905774	0.00611823	0.447675	0.373042	0.721409	1.25158	0.452817	0.0287283	0.00287208	0.0348534	0.0104463	0.0392242	0.0232392	0.0106639	0.00287208	0.133049	0.530421	0.206238	0.0125581	0.00287208	0.141082	0.19937	0.207197	0.25076	0.0315831	0.115273	0.0918158	0.0172247	0.00287208	0.000574417	0.000574417	0.000574417	0.000574417	0.000574417	0.00927918	0.00287208	0.000574417	0.000574417	0.0545521	0.0415138	0.00287208	0.0178165	0.0134199	0.00287208	0.000574417	NA
		6	C	0.902784	0.00812399	0.608164	0.544455	0.909493	1.47158	0.497523	0.0234663	0.00287208	0.0532599	0.0141879	0.0483205	0.0249465	0.0188066	0.00287208	0.202836	0.732485	0.233133	0.0154488	0.00708752	0.27118	0.317449	0.379718	0.354312	0.0338264	0.134962	0.105706	0.0117812	0.00287208	0.000574417	0.00287208	0.000574417	0.000574417	0.000574417	0.0115681	0.00287208	0.000574417	0.000574417	0.0381049	0.0363053	0.00287208	0.00950267	0.0100857	0.00287208	0.000574417	NA
			D	0.900703	0.0122147	0.904996	0.846801	1.17817	1.72319	0.549004	0.0307117	0.0109522	0.104965	0.0280144	0.0651344	0.0287041	0.0355602	0.00287208	0.313789	0.968794	0.297578	0.01726	0.0151219	0.532959	0.541359	0.719662	0.566502	0.0563695	0.172866	0.127033	0.0233815	0.00902805	0.00287208	0.00287208	0.00287208	0.000574417	0.00287208	0.0164683	0.00597992	0.00287208	0.000574417	0.049814	0.0506858	0.00287208	0.0247686	0.0237228	0.00287208	0.00287208	NA
			E	0.898072	0.0563894	1.30551	0.539511	1.71276	2.27965	0.680535	0.0235568	0.0676623	0.284887	0.0943209	0.137379	0.0558364	0.0412086	0.00287208	0.54065	1.45578	0.425627	0.0225106	0.0176657	0.768402	0.787373	1.27531	0.9873	0.0819686	0.209043	0.169773	0.0314313	0.0529812	0.019594	0.00677383	0.0191313	0.00287208	0.000574417	0.0268112	0.0100343	0.00287208	0.00287208	0.0582513	0.047173	0.00287208	0.0422175	0.043415	0.0201273	0.00287208	NA
			A	0.90497	0.00287208	0.266522	0.225876	0.4931	0.866659	0.33102	0.0198471	0.00287208	0.0283277	0.00719377	0.028785	0.0170062	0.00287208	0.0666477	0.0827672	0.345583	0.125225	0.0115477	0.00287208	0.0621877	0.116077	0.107823	0.144729	0.0145563	0.0957997	0.0762724	0.00801494	0.00287208	0.000574417	0.000574417	0.000574417	0.000574417	0.000574417	0.00711593	0.00287208	0.000574417	0.000574417	0.0343643	0.024885	0.00287208	0.0127532	0.0102022	0.000574417	0.000574417	NA
			B	0.905774	0.00621125	0.375518	0.315492	0.657165	1.01942	0.383719	0.0163346	0.00287208	0.0394094	0.00948467	0.0371141	0.0200286	0.00823911	0.00287208	0.124232	0.483916	0.167737	0.00996497	0.00287208	0.117488	0.17525	0.183515	0.217421	0.0231704	0.116742	0.0854567	0.00974127	0.00287208	0.000574417	0.000574417	0.000574417	0.000574417	0.000574417	0.00955846	0.00287208	0.000574417	0.000574417	0.0589944	0.0597784	0.00287208	0.0207152	0.0140052	0.00287208	0.000574417	NA
		7	C	0.902784	0.00713007	0.464657	0.417908	0.745483	1.1577	0.370097	0.0199515	0.00287208	0.0449621	0.0117899	0.0404575	0.0190962	0.0141943	0.00287208	0.164152	0.583528	0.181403	0.00975496	0.00287208	0.206794	0.250457	0.301217	0.278637	0.0240002	0.122981	0.0905339	0.00956024	0.00287208	0.000574417	0.000574417	0.000574417	0.000574417	0.000574417	0.0105109	0.00287208	0.000574417	0.000574417	0.0478301	0.0435072	0.00287208	0.00839004	0.00627183	0.000574417	0.000574417	NA
			D	0.900703	0.0135042	0.812672	0.793295	1.05778	1.65751	0.520538	0.0209716	0.0141873	0.114114	0.0275693	0.0713551	0.0316805	0.0317314	0.00287208	0.312969	0.953296	0.277306	0.0193161	0.0134012	0.459209	0.514181	0.668522	0.525713	0.050095	0.180644	0.135949	0.0187704	0.0112043	0.00287208	0.00287208	0.00287208	0.00287208	0.000574417	0.0179704	0.0060499	0.00287208	0.000574417	0.0604182	0.0520697	0.00287208	0.0208466	0.0182866	0.00287208	0.00287208	NA
			E	0.898072	0.0587203	1.1906	1.43237	1.77021	2.2837	0.639957	0.0290521	0.0884036	0.337264	0.0987291	0.161006	0.0586978	0.0353856	0.146463	0.583307	1.49514	0.386032	0.0150752	0.0109317	0.595235	0.700741	1.1956	0.909532	0.0589371	0.225698	0.186529	0.031498	0.0663416	0.0212281	0.0089538	0.0172517	0.00287208	0.00287208	0.0296533	0.00941228	0.00287208	0.00287208	0.0231502	0.022451	0.00287208	0.0391076	0.0403653	0.0142322	0.00287208	NA
			A	0.90497	0.00287208	0.249131	0.221856	0.526299	0.963483	0.419434	0.0279676	0.00287208	0.0279033	0.00736264	0.0319856	0.021727	0.00287208	0.0555463	0.072992	0.33454	0.136114	0.0101693	0.00287208	0.0518326	0.110304	0.104859	0.157532	0.0194835	0.104254	0.0820196	0.00886893	0.00287208	0.000574417	0.000574417	0.000574417	0.000574417	0.000574417	0.00691569	0.00287208	0.000574417	0.000574417	0.0320061	0.0239059	0.00287208	0.0119232	0.00960738	0.000574417	0.000574417	NA
			B	0.905774	0.00287208	0.338866	0.288554	0.651855	1.17919	0.449716	0.0280519	0.00287208	0.0347712	0.00951318	0.0375923	0.020971	0.00762752	0.0879598	0.110295	0.460505	0.166709	0.0106385	0.00287208	0.0927495	0.16973	0.168512	0.205559	0.0266429	0.118501	0.083759	0.00933728	0.00287208	0.000574417	0.000574417	0.000574417	0.000574417	0.000574417	0.00834133	0.00287208	0.000574417	0.000574417	0.0276649	0.0279275	0.00287208	0.0153228	0.0123651	0.000574417	0.000574417	NA
		8	C	0.902784	0.00677778	0.457586	0.421855	0.807778	1.41474	0.511244	0.0345452	0.00287208	0.0462101	0.0136221	0.0502058	0.0274724	0.0116377	0.153538	0.177215	0.649428	0.234849	0.0234948	0.00574732	0.192259	0.297224	0.338711	0.33834	0.0454711	0.151015	0.107998	0.0192143	0.00287208	0.000574417	0.000574417	0.000574417	0.000574417	0.000574417	0.0129178	0.00287208	0.000574417	0.000574417	0.0330317	0.0287048	0.00287208	0.0140483	0.0127035	0.00287208	0.000574417	NA
			D	0.900703	0.021066	0.774749	0.745224	1.24737	1.88623	0.597717	0.0289407	0.0150378	0.106187	0.0270715	0.0787113	0.0377633	0.00287208	0.314757	0.306216	1.00636	0.356039	0.0269739	0.0141628	0.466876	0.54135	0.701339	0.612849	0.0664207	0.205094	0.148308	0.0280969	0.0108563	0.00287208	0.00287208	0.00287208	0.00287208	0.00287208	0.0216713	0.00796264	0.00287208	0.000574417	0.0262997	0.0251199	0.00287208	0.0188533	0.0198593	0.00287208	0.00287208	NA
			E	0.898072	0.0798174	1.20226	1.30164	1.72896	2.32486	0.675013	0.0326615	0.113748	0.301852	0.100119	0.1523	0.0593741	0.0372624	0.00287208	0.503659	1.40084	0.390336	0.0178827	0.0158748	0.685501	0.750763	1.23202	0.934368	0.074562	0.21551	0.179765	0.0284733	0.0490377	0.019467	0.00612032	0.0137778	0.00287208	0.00287208	0.0270439	0.0103155	0.00287208	0.00287208	0.0331688	0.0394445	0.00287208	0.0377377	0.039014	0.0153536	0.00287208	NA
			A	0.90497	0.00600786	0.266209	0.203395	0.500156	0.930367	0.386606	0.0240128	0.00287208	0.0193117	0.00658128	0.0304375	0.0200799	0.00287208	0.0534923	0.0732275	0.330395	0.131212	0.00903653	0.00287208	0.0502091	0.10525	0.0918982	0.14671	0.0174351	0.106862	0.0819388	0.00901145	0.00287208	0.000574417	0.000574417	0.000574417	0.000574417	0.000574417	0.00743989	0.00287208	0.000574417	0.000574417	0.0259476	0.0189292	0.00287208	0.0154431	0.01213	0.000574417	0.000574417	NA
			B	0.905774	0.00656915	0.346317	0.286405	0.63015	1.12674	0.420074	0.0280054	0.00287208	0.0266054	0.00880696	0.0357445	0.0212128	0.00722068	0.0893049	0.110712	0.469399	0.173132	0.0125214	0.00287208	0.0971091	0.164996	0.176817	0.214845	0.0278804	0.124652	0.0889257	0.0100939	0.00287208	0.000574417	0.000574417	0.000574417	0.000574417	0.000574417	0.00986795	0.00287208	0.000574417	0.000574417	0.0285484	0.0239794	0.00287208	0.0131217	0.00871638	0.000574417	0.000574417	NA
		9	C	0.902784	0.0133746	0.426032	0.36101	0.715164	1.19636	0.434322	0.0304546	0.00287208	0.0458621	0.0120024	0.0439381	0.0236029	0.011121	0.139369	0.155784	0.568302	0.203997	0.0157343	0.00287208	0.182867	0.251792	0.309005	0.296689	0.0349573	0.133268	0.0969005	0.0184462	0.00287208	0.000574417	0.000574417	0.000574417	0.000574417	0.000574417	0.0128426	0.000574417	0.000574417	0.000574417	0.0485462	0.0306398	0.00287208	0.0154408	0.0129701	0.00287208	0.000574417	NA
			D	0.900703	0.0184245	0.902851	0.876854	1.4935	2.26699	0.735944	0.044268	0.0180904	0.12241	0.0325342	0.0973672	0.0440017	0.0371101	0.34749	0.344331	1.18953	0.360056	0.0290736	0.0136343	0.498946	0.61729	0.844666	0.693007	0.0716143	0.233446	0.177522	0.0263458	0.0127608	0.00287208	0.00287208	0.00287208	0.000574417	0.00287208	0.0229903	0.00614477	0.000574417	0.000574417	0.0505453	0.0482858	0.00287208	0.015039	0.0169303	0.00287208	0.00287208	NA
			E	0.898072	0.0811081	1.17888	1.29643	1.75876	2.33427	0.639489	0.0162143	0.118932	0.309399	0.0926747	0.162509	0.0578833	0.0337625	0.511112	0.500492	1.36809	0.332471	0.00793894	0.00904376	0.543044	0.596591	1.05532	0.767482	0.0474263	0.175408	0.133276	0.0111089	0.042958	0.00692331	0.00287208	0.00665231	0.00287208	0.000574417	0.0171168	0.00287208	0.000574417	0.000574417	0.0225442	0.028495	0.00287208	0.0289295	0.0310512	0.0111348	0.000574417	NA
			A	0.904473	0.00287208	0.226282	0.222081	0.542411	0.961468	0.362513	0.0226964	0.00287208	0.0280066	0.0173431	0.0345986	0.0203771	0.00287208	0.0793074	0.099291	0.417731	0.151803	0.0133652	0.00287208	0.0678186	0.148378	0.152942	0.20383	0.0210636	0.117631	0.0931007	0.0122848	0.00287208	0.000574417	0.00287208	0.000574417	0.000574417	0.000574417	0.00857615	0.00287208	0.00287208	0.000574417	0.0486928	0.0490098	0.00287208	0.020505	0.0214105	0.00287208	0.000574417	NA
			B	0.904271	0.00287208	0.33383	0.332049	0.680981	1.19624	0.429415	0.0270879	0.00287208	0.0331032	0.0109321	0.0441867	0.0241091	0.0096467	0.127705	0.156854	0.609391	0.203354	0.0134661	0.00287208	0.119921	0.226661	0.281559	0.296609	0.0324425	0.136497	0.104016	0.0181927	0.00287208	0.000574417	0.000574417	0.000574417	0.000574417	0.000574417	0.0102713	0.00287208	0.000574417	0.000574417	0.0694988	0.0783704	0.00287208	0.0124364	0.0108366	0.00287208	0.000574417	NA
		10	C	0.902162	0.00624975	0.468678	0.460748	0.828542	1.37681	0.430349	0.0252972	0.00287208	0.0495076	0.0149768	0.0515675	0.0249486	0.0184	0.199411	0.208694	0.748428	0.23399	0.0162864	0.0070629	0.215976	0.330796	0.462463	0.412533	0.0391347	0.147682	0.112014	0.01876	0.00287208	0.000574417	0.00287208	0.00287208	0.000574417	0.00287208	0.013426	0.00287208	0.000574417	0.000574417	0.0413708	0.0497271	0.00287208	0.011761	0.00935252	0.00287208	0.000574417	NA
			D	0.903711	0.0121474	0.779302	0.834434	1.2687	1.69044	0.287956	0.0293448	0.011645	0.110755	0.0264841	0.0776163	0.0320563	0.034418	0.368581	0.363031	1.161	0.319947	0.019154	0.0135049	0.443808	0.582347	0.876405	0.674045	0.0535269	0.190892	0.144633	0.0187356	0.0114042	0.00287208	0.00287208	0.00287208	0.000574417	0.00287208	0.0174271	0.00287208	0.000574417	0.000574417	0.0415669	0.0434231	0.00287208	0.0195682	0.0158671	0.00287208	0.000574417	NA
			E	0.900706	0.0480825	0.702828	1.03581	1.56731	2.18421	0.668905	0.039739	0.0608193	0.223163	0.0992239	0.158486	0.0596394	0.0226687	0.375877	0.477626	1.37434	0.371646	0.0264748	0.00813805	0.36683	0.610552	1.10676	0.869552	0.0780975	0.220078	0.178661	0.0402719	0.0805884	0.0267433	0.0113079	0.0256596	0.0060045	0.00287208	0.0242604	0.0112492	0.00287208	0.00287208	0.0544588	0.0501419	0.00287208	0.0548212	0.0572834	0.0232554	0.00655019	NA
			A	0.904473	0.00287208	0.197303	0.192418	0.526367	0.936407	0.349658	0.0188081	0.00287208	0.023385	0.00727821	0.032975	0.0196517	0.00287208	0.0540151	0.0895408	0.398242	0.150093	0.0144047	0.00287208	0.0536552	0.129324	0.126019	0.159978	0.0220358	0.122116	0.0936748	0.0124265	0.00287208	0.000574417	0.000574417	0.000574417	0.000574417	0.000574417	0.0103939	0.00287208	0.000574417	0.000574417	0.0465656	0.0484266	0.00287208	0.0125873	0.0113075	0.000574417	0.000574417	NA
			B	0.904271	0.00771113	0.439533	0.423731	1.06088	1.79701	0.666335	0.0437667	0.00287208	0.0516607	0.0148471	0.0649943	0.0348884	0.0106847	0.153528	0.209216	0.871019	0.30994	0.027254	0.00287208	0.172235	0.31111	0.34729	0.379045	0.0509894	0.219873	0.160438	0.0305262	0.00287208	0.000574417	0.00287208	0.000574417	0.000574417	0.00287208	0.0199876	0.00287208	0.000574417	0.000574417	0.104457	0.0940977	0.00287208	0.0131893	0.0144463	0.000574417	0.000574417	NA
		11	C	0.902162	0.0112747	0.427411	0.419769	1.00794	1.39689	0.425392	0.0226531	0.00628623	0.0454506	0.0479998	0.0621815	0.0215145	0.0131677	0.158174	0.237102	0.822769	0.242455	0.0132354	0.00287208	0.203263	0.351989	0.478811	0.413233	0.0361572	0.181475	0.127995	0.0159268	0.0096008	0.00287208	0.00287208	0.00287208	0.000574417	0.000574417	0.0223762	0.00287208	0.00287208	0.000574417	0.0709036	0.0765243	0.00599365	0.0264452	0.0208948	0.00287208	0.000574417	NA
			D	0.903711	0.0234457	0.593198	0.566874	0.991334	1.4345	0.440641	0.0229462	0.0165251	0.0849089	0.0233563	0.0660898	0.0301906	0.0251708	0.259314	0.283337	0.916987	0.266388	0.0190681	0.0109019	0.299876	0.422552	0.665519	0.520988	0.0556194	0.161724	0.121875	0.0184914	0.0113809	0.00287208	0.00287208	0.00287208	0.00287208	0.00287208	0.0161617	0.00287208	0.00287208	0.000574417	0.036275	0.0386795	0.00287208	0.0158014	0.0146086	0.00287208	0.000574417	NA
			E	0.900706	0.108345	1.06617	1.32096	1.95217	2.61316	0.770729	0.0355268	0.141375	0.329582	0.0995085	0.193929	0.0761705	0.0481093	0.693092	0.718829	1.86605	0.470543	0.016442	0.0103312	0.512341	0.790095	1.34546	1.01081	0.0702117	0.245049	0.194326	0.0346551	0.0885755	0.017562	0.00973582	0.0199962	0.000574417	0.00287208	0.0284548	0.00787551	0.00287208	0.00287208	0.129068	0.138845	0.00287208	0.037691	0.038958	0.0173432	0.00287208	NA
			A	0.904473	0.00287208	0.213959	0.202849	0.494988	0.827908	0.326234	0.019153	0.00287208	0.0230337	0.0064184	0.0301283	0.0188366	0.00287208	0.0659131	0.0888304	0.383737	0.139529	0.00931044	0.00287208	0.0603648	0.120843	0.125337	0.170344	0.0211456	0.105244	0.0776271	0.00888353	0.00287208	0.000574417	0.000574417	0.000574417	0.000574417	0.000574417	0.00634196	0.000574417	0.000574417	0.000574417	0.0293535	0.0209793	0.00287208	0.0100237	0.0074501	0.000574417	0.000574417	NA
			B	0.904271	0.00287208	0.377178	0.35471	0.792243	1.31563	0.489385	0.033284	0.00287208	0.0426965	0.0124606	0.0489896	0.026889	0.0100224	0.142983	0.169763	0.685285	0.252288	0.0236884	0.00287208	0.155022	0.250597	0.287519	0.340733	0.0418481	0.166698	0.125176	0.02403	0.00287208	0.000574417	0.00287208	0.000574417	0.000574417	0.00287208	0.0141557	0.00287208	0.000574417	0.000574417	0.0354351	0.0312887	0.00287208	0.00884888	0.00964269	0.000574417	0.000574417	NA
		12	C	0.902162	0.0075411	0.451903	0.410781	0.811151	1.25137	0.42912	0.0277232	0.00287208	0.0546392	0.0239595	0.0486585	0.0247492	0.0178765	0.184183	0.200749	0.735616	0.239394	0.0216272	0.0070184	0.233083	0.309527	0.424871	0.379026	0.0423331	0.149754	0.111705	0.020865	0.00287208	0.000574417	0.00287208	0.00287208	0.000574417	0.00287208	0.0139957	0.00287208	0.00287208	0.000574417	0.0397749	0.0298173	0.00287208	0.0176238	0.0154111	0.00287208	0.000574417	NA
			D	0.903711	0.0137662	0.763058	0.792914	1.34188	1.84181	0.565705	0.0315531	0.0151966	0.122444	0.0312739	0.0887054	0.0363643	0.0302644	0.341216	0.370565	1.1513	0.323569	0.0203625	0.0127759	0.46953	0.560153	0.82718	0.604536	0.0486704	0.199965	0.147684	0.0187929	0.0180267	0.0076089	0.00287208	0.00287208	0.000574417	0.00287208	0.0186806	0.00287208	0.000574417	0.000574417	0.0847594	0.0874243	0.00287208	0.0184466	0.0234982	0.0173032	0.00287208	NA
			E	0.900706	0.0615458	0.995581	1.46521	2.0907	2.72875	0.793549	0.0386859	0.0787204	0.341316	0.130558	0.212314	0.0755749	0.0398625	0.654854	0.742014	1.87122	0.408714	0.0162066	0.00901507	0.636984	0.842852	1.27721	0.950457	0.0612532	0.254498	0.195383	0.0351487	0.0912409	0.0154342	0.0126734	0.0118096	0.00287208	0.000574417	0.0315472	0.0087486	0.00287208	0.00287208	0.0639257	0.0715211	0.00287208	0.036728	0.0452873	0.0151417	0.00683683	NA
			A	0.904473	0.00651947	0.217735	0.197852	0.48829	0.895055	0.371912	0.0243014	0.00287208	0.0185375	0.00642701	0.0305736	0.019997	0.00609803	0.0600565	0.0825424	0.35815	0.138412	0.0120321	0.00287208	0.0582569	0.109852	0.104749	0.167793	0.0210196	0.110281	0.0901738	0.0125976	0.00287208	0.000574417	0.000574417	0.000574417	0.000574417	0.000574417	0.00892851	0.00287208	0.000574417	0.000574417	0.0403612	0.0356021	0.00287208	0.0152517	0.0117226	0.00287208	0.000574417	NA
			B	0.904271	0.00590127	0.279384	0.247031	0.548229	0.95466	0.335574	0.0139228	0.00287208	0.0307627	0.00829236	0.0312223	0.0158745	0.0102917	0.0945708	0.109762	0.447961	0.157919	0.013258	0.00287208	0.0911167	0.145681	0.151369	0.201432	0.0220089	0.106819	0.0807859	0.00934458	0.00287208	0.000574417	0.000574417	0.000574417	0.000574417	0.000574417	0.00925535	0.00287208	0.000574417	0.000574417	0.046306	0.0501863	0.00287208	0.0158617	0.0114836	0.000574417	0.000574417	NA
		13	C	0.902162	0.0083434	0.461449	0.388173	0.775745	1.24038	0.408873	0.0244012	0.00287208	0.0489433	0.0123604	0.0446535	0.023166	0.0168625	0.173156	0.181724	0.701458	0.236335	0.0200738	0.00755067	0.196725	0.26436	0.343299	0.352353	0.0349619	0.144023	0.113828	0.0164159	0.00287208	0.000574417	0.00287208	0.00287208	0.000574417	0.00287208	0.0121507	0.00287208	0.000574417	0.000574417	0.0407609	0.043016	0.00287208	0.013746	0.0131726	0.00287208	0.000574417	NA
			D	0.903711	0.0194363	0.716784	0.697394	1.14935	1.77181	0.536865	0.0320822	0.019888	0.100078	0.0272344	0.0841633	0.0388742	0.0301183	0.315947	0.321505	1.05538	0.310685	0.0245729	0.014479	0.386476	0.440734	0.708948	0.637545	0.0553661	0.192817	0.146851	0.0290213	0.0183476	0.00287208	0.00287208	0.00287208	0.000574417	0.00287208	0.01959	0.00805356	0.00287208	0.000574417	0.0286273	0.0297173	0.00287208	0.022512	0.0240355	0.00598944	0.00287208	NA
			E	0.900706	0.0655691	0.792987	1.0425	1.58403	2.09831	0.600813	0.0293674	0.0907647	0.252183	0.0899236	0.187312	0.0699731	0.0334786	0.480564	0.59109	1.47697	0.341795	0.0182797	0.0103848	0.461253	0.548844	0.938872	0.776079	0.0565847	0.229695	0.189591	0.0398794	0.0944582	0.0172488	0.0141886	0.0214949	0.0124999	0.00287208	0.026247	0.0115283	0.00287208	0.00287208	0.0389721	0.0448929	0.00287208	0.0550139	0.0579861	0.0283923	0.00576418	NA
			A	0.904473	0.00287208	0.179754	0.154372	0.415555	0.835097	0.372507	0.0220451	0.00287208	0.014144	0.00706159	0.0224419	0.0174115	0.00287208	0.0344934	0.0589254	0.279362	0.119212	0.0069837	0.00287208	0.0336458	0.0791221	0.0648804	0.113305	0.0136509	0.0935251	0.074469	0.00776803	0.000574417	0.000574417	0.000574417	0.000574417	0.000574417	0.000574417	0.00287208	0.00287208	0.000574417	0.000574417	0.0173922	0.0185687	0.00287208	0.00909391	0.00782594	0.000574417	0.000574417	NA
			B	0.904271	0.00287208	0.246771	0.217521	0.560355	1.06738	0.442837	0.0330509	0.00287208	0.027951	0.00859737	0.0343852	0.0229072	0.00287208	0.0648274	0.0942925	0.421313	0.171066	0.017357	0.00287208	0.0664101	0.143066	0.136438	0.183585	0.0276571	0.122475	0.0946535	0.0184419	0.00287208	0.000574417	0.00287208	0.000574417	0.000574417	0.00287208	0.00971572	0.00287208	0.000574417	0.000574417	0.0297886	0.0232162	0.00287208	0.0103564	0.00840211	0.000574417	0.000574417	NA
		14	C	0.902162	0.00287208	0.29902	0.281256	0.612975	0.968609	0.364817	0.0258628	0.00287208	0.0325868	0.00960847	0.0371151	0.0205119	0.00836212	0.10907	0.130622	0.524575	0.196889	0.0190716	0.00287208	0.12696	0.208462	0.237535	0.250324	0.0328372	0.118158	0.0881912	0.01773	0.00287208	0.000574417	0.00287208	0.000574417	0.000574417	0.00287208	0.0104138	0.00287208	0.000574417	0.000574417	0.0201671	0.0175929	0.00287208	0.0111506	0.00898841	0.00287208	0.000574417	NA
			D	0.903711	0.0133523	0.658022	0.622148	1.15119	1.84941	0.591706	0.0402719	0.0112252	0.0866512	0.0262617	0.0797273	0.0396791	0.0251102	0.261271	0.288358	1.0228	0.328891	0.0329587	0.0119152	0.337324	0.467685	0.688114	0.599036	0.0637091	0.184204	0.146087	0.0299077	0.0103321	0.00287208	0.00287208	0.00287208	0.000574417	0.00287208	0.0193424	0.00783507	0.00287208	0.000574417	0.038039	0.0310993	0.00287208	0.0200208	0.0177525	0.00287208	0.00287208	NA
			E	0.900706	0.0578724	0.761402	0.952976	1.60118	2.16596	0.72641	0.0410591	0.0643726	0.215097	0.0752656	0.175246	0.0764054	0.0189189	0.366587	0.470333	1.41696	0.379061	0.0166914	0.00764377	0.369373	0.574058	0.998203	0.826308	0.0653548	0.214448	0.180397	0.03911	0.0730805	0.0156273	0.0124894	0.0206776	0.0140919	0.00287208	0.0316447	0.0123678	0.00287208	0.00287208	0.0617603	0.0518824	0.00287208	0.0599073	0.0574935	0.0209891	0.00667721	NA
	B73 x Mo17		A	0.913384	0.0121665	0.123702	0.140794	0.459901	0.689114	0.283086	0.0239007	0.00287208	0.011739	0.00287208	0.0231953	0.012354	0.00287208	0.0447497	0.118574	0.472872	0.175796	0.0193572	0.00287208	0.0341701	0.0931155	0.127141	0.200565	0.0286771	0.114249	0.098053	0.0145517	0.00287208	0.000574417	0.000574417	0.000574417	0.000574417	0.00287208	0.0102029	0.00287208	0.00287208	0.000574417	0.0467607	0.0416305	0.00287208	0.0254432	0.0254831	0.000574417	0.000574417	NA
			B	0.919467	0.0200819	0.263369	0.272102	0.872728	1.34126	0.485125	0.0312747	0.00585304	0.0168256	0.0126734	0.0489678	0.0256175	0.00287208	0.0937924	0.22667	0.8264	0.31667	0.0275124	0.00287208	0.0817038	0.188081	0.242934	0.42389	0.0534832	0.224212	0.191788	0.0402439	0.00674634	0.000574417	0.000574417	0.00287208	0.000574417	0.00287208	0.0210149	0.00853577	0.00287208	0.000574417	0.0898141	0.090311	0.00287208	0.0355316	0.0448048	0.000574417	0.000574417	NA
		1	C	0.918263	0.0217022	0.232399	0.281323	0.961567	1.3991	0.471496	0.0303475	0.00732773	0.0358731	0.0219551	0.076422	0.0369347	0.00287208	0.0957685	0.253052	0.926124	0.276997	0.0253958	0.00287208	0.080493	0.198435	0.328406	0.379792	0.0442958	0.219783	0.181653	0.0349869	0.0317775	0.00287208	0.00588747	0.00287208	0.00287208	0.00287208	0.0212325	0.0101136	0.00287208	0.000574417	0.0542934	0.0431711	0.00287208	0.0479278	0.0625287	0.00287208	0.00287208	NA
			D	0.909783	0.0321607	0.158856	0.337485	1.19961	1.6635	0.498426	0.025496	0.0413565	0.0938228	0.0596501	0.170863	0.0814909	0.00656363	0.137014	0.381612	1.10954	0.284759	0.0130906	0.000574417	0.0658175	0.204859	0.378065	0.416128	0.0361648	0.197475	0.175859	0.0442086	0.149337	0.0135062	0.0269103	0.0231705	0.0109342	0.00287208	0.0197971	0.010635	0.0096873	0.00287208	0.0752505	0.0546863	0.00287208	0.076184	0.0971522	0.0168023	0.00593493	NA
			E	0.916922	0.0151564	0.0932587	0.100225	0.27294	0.385707	0.142612	0.00662971	0.00287208	0.00640517	0.00287208	0.0111019	0.00581047	0.000574417	0.0201615	0.0562795	0.237327	0.0736124	0.00287208	0.00287208	0.0141729	0.0485076	0.0443884	0.0698718	0.0070102	0.0623346	0.0418957	0.00287208	0.000574417	0.000574417	0.000574417	0.000574417	0.000574417	0.000574417	0.00592054	0.00287208	0.000574417	0.000574417	0.0811281	0.0962631	0.00287208	0.0396126	0.0267439	0.000574417	0.000574417	NA
			A	0.914333	0.01091	0.11751	0.130133	0.417174	0.620085	0.264294	0.0238033	0.00287208	0.0112218	0.00287208	0.0210043	0.0106873	0.00287208	0.0384924	0.10355	0.511586	0.156279	0.0169627	0.00287208	0.0288544	0.0860181	0.111355	0.162081	0.0277961	0.111534	0.08681	0.0179702	0.000574417	0.0080179	0.000574417	0.000574417	0.000574417	0.000574417	0.0200748	0.00287208	0.00287208	0.0192041	0.0521604	0.0434196	0.00287208	0.0289836	0.0302459	0.000574417	0.000574417	NA
			B	0.912624	0.00975638	0.150981	0.16945	0.565816	0.827507	0.30106	0.0228955	0.00287208	0.0179147	0.00827047	0.0311768	0.0152419	0.00287208	0.0521717	0.156719	0.540595	0.191598	0.0199083	0.00287208	0.0459605	0.122752	0.165956	0.215062	0.0305119	0.133763	0.108742	0.0192239	0.00287208	0.000574417	0.000574417	0.00287208	0.000574417	0.00287208	0.0140492	0.00287208	0.00287208	0.000574417	0.0476574	0.041406	0.00287208	0.0295742	0.0323597	0.00287208	0.000574417	NA
		2	C	0.913675	0.00836706	0.154695	0.245611	0.840785	1.20457	0.40265	0.0256341	0.00694347	0.0263525	0.01863	0.0649637	0.030291	0.00287208	0.0854324	0.24336	0.818791	0.235481	0.0181174	0.00287208	0.0648325	0.175056	0.273112	0.301815	0.0329356	0.166009	0.137812	0.0302261	0.0258785	0.00287208	0.00287208	0.00287208	0.00287208	0.00287208	0.0201298	0.0080477	0.00287208	0.000574417	0.0737304	0.0698339	0.00287208	0.0397412	0.048207	0.00287208	0.000574417	NA
			D	0.911319	0.0446016	0.175793	0.358569	1.18185	1.56273	0.489386	0.0259002	0.0523929	0.103862	0.064606	0.173866	0.0789127	0.00941604	0.183371	0.42776	1.16494	0.269255	0.0124558	0.000574417	0.0829217	0.221435	0.361659	0.42802	0.033252	0.198789	0.170587	0.0423744	0.141572	0.0135646	0.0254757	0.0208233	0.0118646	0.00287208	0.024354	0.0113106	0.0101817	0.00287208	0.0767831	0.0436432	0.00287208	0.0753993	0.0993905	0.0160843	0.00287208	NA
			E	0.922625	0.118595	0.110356	0.120705	0.374374	0.554785	0.24704	0.014879	0.00287208	0.0126963	0.00287208	0.018751	0.0102536	0.00287208	0.0329881	0.0899424	0.379314	0.138642	0.0137639	0.00287208	0.0250015	0.0727431	0.100095	0.153473	0.0224379	0.0950312	0.0808354	0.0103664	0.00287208	0.000574417	0.000574417	0.000574417	0.000574417	0.00287208	0.00788254	0.00287208	0.00287208	0.000574417	0.0684375	0.0329749	0.00287208	0.0401802	0.0343861	0.000574417	0.000574417	NA
			A	0.916136	0.0404409	0.0931317	0.120947	0.397649	0.589994	0.241284	0.0204598	0.00287208	0.0104846	0.00287208	0.019538	0.0106234	0.00287208	0.0357017	0.100906	0.395916	0.146486	0.0150257	0.00287208	0.0255797	0.0804325	0.107186	0.155301	0.024032	0.0969314	0.0775055	0.0116329	0.00287208	0.000574417	0.000574417	0.000574417	0.000574417	0.00287208	0.0102075	0.00741034	0.00287208	0.000574417	0.494812	0.596861	0.00598169	0.0292467	0.0280635	0.000574417	0.000574417	NA
			B	0.91296	0.0330365	0.105668	0.139914	0.457487	0.655899	0.241159	0.0188872	0.00287208	0.00842809	0.00620228	0.0235491	0.0111238	0.00287208	0.0469343	0.129219	0.475859	0.164454	0.0174316	0.00287208	0.037904	0.101664	0.135567	0.183841	0.027905	0.110607	0.082765	0.0143148	0.00287208	0.000574417	0.00287208	0.000574417	0.000574417	0.00287208	0.0109736	0.00854496	0.00287208	0.000574417	0.394316	0.465039	0.00287208	0.0250622	0.0254739	0.00287208	0.000574417	NA
		3	C	0.918135	0.0477039	0.169837	0.240469	0.846153	1.21004	0.398586	0.0276672	0.00775312	0.027754	0.0175558	0.0619648	0.0288017	0.00287208	0.0839494	0.231516	0.78651	0.235537	0.0228407	0.00287208	0.0839156	0.182408	0.271249	0.31855	0.0367801	0.171114	0.140943	0.0228608	0.0222914	0.00287208	0.00287208	0.00287208	0.00287208	0.00287208	0.0177971	0.00792816	0.00287208	0.000574417	0.589211	0.718328	0.00761931	0.033012	0.0404632	0.00287208	0.000574417	NA
			D	0.90723	0.0327018	0.125238	0.27061	1.04696	1.47217	0.450023	0.0228909	0.0365497	0.0720286	0.0505743	0.154959	0.0720405	0.00287208	0.0964183	0.311995	0.942677	0.228466	0.0105327	0.000574417	0.0418334	0.163335	0.308552	0.382303	0.028664	0.18212	0.154489	0.0359175	0.125603	0.0146436	0.0230357	0.0240861	0.00912125	0.00287208	0.0180164	0.00997272	0.00602671	0.00287208	0.146332	0.171269	0.00287208	0.0630686	0.0795465	0.0132018	0.00287208	NA
			E	0.913996	0.0144214	0.0985195	0.113282	0.362067	0.534048	0.223828	0.0203029	0.00287208	0.0282646	0.00287208	0.0176858	0.00945815	0.00287208	0.0314525	0.0916223	0.356055	0.135279	0.0141911	0.00287208	0.0240023	0.0694481	0.0944257	0.153737	0.0237352	0.0883474	0.0707435	0.0102454	0.00287208	0.000574417	0.000574417	0.000574417	0.000574417	0.00287208	0.00771462	0.000574417	0.00287208	0.000574417	0.0403557	0.0337036	0.00287208	0.0315252	0.0281419	0.000574417	0.000574417	NA
			A	0.912963	0.052943	0.0985517	0.104614	0.307772	0.459898	0.187625	0.0137533	0.00287208	0.0279873	0.00287208	0.0140425	0.00769668	0.00287208	0.0223211	0.0601076	0.285454	0.10032	0.00685191	0.00287208	0.0171153	0.0534412	0.0599535	0.099442	0.0147144	0.0762955	0.0577084	0.00700164	0.000574417	0.000574417	0.000574417	0.000574417	0.000574417	0.000574417	0.00664407	0.00287208	0.00287208	0.000574417	0.319987	0.377892	0.00287208	0.0395532	0.0316822	0.000574417	0.000574417	NA
			B	0.915776	0.046654	0.221117	0.251282	0.826779	1.19666	0.411286	0.0298752	0.00287208	0.0189911	0.0108522	0.0420965	0.0199398	0.00594146	0.0832218	0.196303	0.830087	0.263996	0.0249473	0.00287208	0.0605712	0.177741	0.20897	0.303884	0.0412972	0.197834	0.157131	0.0285252	0.00287208	0.000574417	0.000574417	0.000574417	0.000574417	0.00287208	0.0167034	0.00287208	0.00287208	0.000574417	0.44749	0.555858	0.00287208	0.031309	0.0392751	0.000574417	0.000574417	NA
		4	C	0.925061	0.0367004	0.188476	0.250634	0.841423	1.19697	0.389075	0.0255739	0.00641202	0.0275222	0.017551	0.0611554	0.0274536	0.00287208	0.0817509	0.227984	0.799581	0.248362	0.0223573	0.00287208	0.0637889	0.17846	0.272247	0.329807	0.040386	0.179405	0.146785	0.0307248	0.0207429	0.00287208	0.00287208	0.000574417	0.000574417	0.00287208	0.0186687	0.00787244	0.00287208	0.000574417	0.317155	0.381016	0.00287208	0.0406909	0.0495856	0.00287208	0.000574417	NA
			D	0.910486	0.0231687	0.202624	0.395158	1.2682	1.68879	0.503909	0.0271673	0.0392488	0.0969257	0.0602533	0.162101	0.0703356	0.00832862	0.169378	0.420161	1.19619	0.335237	0.0242834	0.00287208	0.0885277	0.251831	0.4173	0.447571	0.041788	0.234468	0.191833	0.0435772	0.114774	0.0111972	0.0213184	0.0204621	0.00287208	0.00287208	0.0230842	0.0136352	0.00729955	0.00287208	0.102894	0.125127	0.00287208	0.0596612	0.0786627	0.0123381	0.00287208	NA
			E	0.899339	0.0363255	0.094093	0.111739	0.346512	0.520997	0.242097	0.0191023	0.00287208	0.0105268	0.00287208	0.0172981	0.00941361	0.00287208	0.0265277	0.0777521	0.317688	0.129661	0.0154338	0.00287208	0.0201483	0.0703368	0.0860303	0.135398	0.0215529	0.0893583	0.075971	0.0142618	0.000574417	0.00287208	0.000574417	0.000574417	0.000574417	0.00287208	0.00838304	0.00287208	0.00287208	0.000574417	0.146933	0.180132	0.00287208	0.0309564	0.0270445	0.000574417	0.000574417	NA
			A	0.899305	0.0375576	0.0982507	0.104683	0.330616	0.490533	0.208682	0.0156238	0.000574417	0.024687	0.00287208	0.0151247	0.00846237	0.00287208	0.0235586	0.0665268	0.278323	0.104702	0.0117037	0.00287208	0.0192453	0.057019	0.0637266	0.118605	0.0160412	0.0733983	0.0586731	0.0105973	0.00287208	0.000574417	0.000574417	0.000574417	0.000574417	0.000574417	0.00890842	0.00287208	0.00287208	0.000574417	0.121044	0.13573	0.00287208	0.0275534	0.0216315	0.000574417	0.000574417	NA
			B	0.910741	0.025585	0.0844059	0.103694	0.338444	0.49575	0.182849	0.0147893	0.00287208	0.0236572	0.000574417	0.0151985	0.00797185	0.00287208	0.0272269	0.0777041	0.299017	0.103064	0.00863476	0.000574417	0.0221681	0.065527	0.0790028	0.118598	0.0153068	0.0694844	0.0535052	0.0126944	0.00287208	0.000574417	0.000574417	0.000574417	0.000574417	0.00287208	0.00287208	0.00287208	0.00287208	0.000574417	0.214863	0.260121	0.00287208	0.0311951	0.0286811	0.000574417	0.000574417	NA
		5	C	0.915047	0.0354653	0.122452	0.142215	0.455333	0.661964	0.23426	0.0155127	0.00287208	0.0186105	0.00678628	0.0238855	0.0109274	0.00287208	0.0428869	0.115521	0.411446	0.139379	0.0102322	0.00287208	0.037432	0.100457	0.122918	0.169246	0.0217267	0.0955119	0.0716831	0.00988489	0.00287208	0.000574417	0.000574417	0.000574417	0.000574417	0.00287208	0.00833852	0.00287208	0.00287208	0.000574417	0.293353	0.363447	0.00287208	0.023278	0.0243857	0.00287208	0.000574417	NA
			D	0.917554	0.0319844	0.19882	0.258725	0.815758	1.08509	0.335972	0.0205859	0.00287208	0.0182811	0.0171579	0.0539658	0.0220013	0.0065248	0.0862643	0.214243	0.713236	0.205956	0.016942	0.00287208	0.0733008	0.177604	0.25564	0.273758	0.0307618	0.150255	0.115698	0.0217407	0.0184542	0.00287208	0.00287208	0.00287208	0.000574417	0.00287208	0.013412	0.00582488	0.00287208	0.000574417	0.260434	0.315238	0.00287208	0.0329666	0.0362459	0.00287208	0.000574417	NA
			E	0.918126	0.0155162	0.156015	0.317022	1.05539	1.38551	0.399656	0.0195996	0.0364887	0.0111107	0.0512864	0.132848	0.0546379	0.00716202	0.136991	0.321553	0.870712	0.219861	0.0135541	0.000574417	0.0738008	0.191349	0.307861	0.304113	0.0272386	0.163095	0.128687	0.029744	0.105229	0.0107024	0.0157846	0.0145141	0.00287208	0.00287208	0.013117	0.00714638	0.00287208	0.00287208	0.0823829	0.0896452	0.00287208	0.0432055	0.0530767	0.0103339	0.00287208	NA
			A	0.920214	0.0340513	0.0801903	0.116999	0.359347	0.506195	0.197183	0.014558	0.00287208	0.0291488	0.00287208	0.0169556	0.00835776	0.00287208	0.0284644	0.0827931	0.317972	0.109843	0.00863109	0.00287208	0.0230488	0.0684735	0.0829352	0.12324	0.0166587	0.0807788	0.0627503	0.00741646	0.00287208	0.000574417	0.000574417	0.000574417	0.000574417	0.00287208	0.00636881	0.00287208	0.00287208	0.000574417	0.079876	0.0848757	0.00287208	0.0246532	0.0213839	0.000574417	0.000574417	NA
			B	0.915731	0.0229361	0.109259	0.137317	0.424448	0.626961	0.230631	0.0174742	0.00287208	0.0284038	0.00576341	0.0214398	0.0101959	0.00287208	0.0420907	0.108398	0.388241	0.161228	0.0112295	0.00287208	0.0319524	0.0949805	0.110723	0.164448	0.0226326	0.0972725	0.0754376	0.0106216	0.00287208	0.000574417	0.000574417	0.000574417	0.000574417	0.00287208	0.0087991	0.00287208	0.000574417	0.000574417	0.100752	0.119506	0.00287208	0.018823	0.0198053	0.000574417	0.000574417	NA
		6	C	0.913381	0.0263431	0.153586	0.180342	0.576913	0.777455	0.258406	0.0174354	0.00287208	0.0208283	0.00952423	0.0297568	0.0138904	0.00287208	0.0589936	0.143165	0.503994	0.161733	0.0141717	0.00287208	0.0502926	0.122546	0.154138	0.1995	0.0229457	0.12033	0.0908998	0.0167333	0.00287208	0.000574417	0.000574417	0.00287208	0.000574417	0.00287208	0.0106816	0.00287208	0.00287208	0.000574417	0.107917	0.137428	0.00287208	0.0239316	0.0256674	0.000574417	0.000574417	NA
			D	0.916733	0.0290993	0.18957	0.265543	0.797426	1.04008	0.304178	0.0180126	0.00991514	0.0182282	0.0218092	0.0595571	0.0225122	0.00668942	0.0869758	0.224815	0.69563	0.183341	0.0106091	0.00287208	0.0733515	0.165133	0.234787	0.251977	0.0267702	0.139802	0.110494	0.0154671	0.0247279	0.00287208	0.00287208	0.00287208	0.00287208	0.00287208	0.013963	0.00598311	0.00287208	0.000574417	0.184709	0.24043	0.00287208	0.0294885	0.0344234	0.00287208	0.000574417	NA
			E	0.920068	0.00639366	0.213759	0.375839	1.05851	1.26755	0.321436	0.0141857	0.0417297	0.0144287	0.0555284	0.127241	0.0445064	0.0110283	0.178338	0.38158	0.940162	0.23152	0.00916552	0.00287208	0.0952662	0.231152	0.380694	0.348776	0.0263476	0.164103	0.132272	0.0272499	0.101335	0.0127139	0.0148076	0.0147105	0.00287208	0.00287208	0.0179586	0.00828843	0.00287208	0.00287208	0.0444187	0.0457752	0.00287208	0.0446501	0.0541434	0.00869559	0.00287208	NA
			A	0.916571	0.0139559	0.0992427	0.0944087	0.262513	0.325385	0.102379	0.00287208	0.00287208	0.0199441	0.00287208	0.0102268	0.00287208	0.00287208	0.0210302	0.0493676	0.188393	0.0565586	0.00287208	0.00287208	0.0146345	0.0386541	0.0291844	0.0528552	0.00287208	0.0537347	0.0327864	0.00287208	0.000574417	0.000574417	0.000574417	0.000574417	0.000574417	0.000574417	0.00287208	0.00287208	0.00287208	0.000574417	0.184852	0.221418	0.00287208	0.0313703	0.0215984	0.000574417	0.000574417	NA
			B	0.885751	0.0160861	0.116468	0.108592	0.313859	0.387991	0.121128	0.00287208	0.00287208	0.0226763	0.000574417	0.0123312	0.00287208	0.00287208	0.028284	0.0656524	0.259627	0.0808265	0.00287208	0.00287208	0.0193955	0.0582	0.0427327	0.0743274	0.00287208	0.0704264	0.0458058	0.00287208	0.000574417	0.000574417	0.000574417	0.000574417	0.000574417	0.000574417	0.00826522	0.00287208	0.00287208	0.000574417	0.134637	0.144816	0.00287208	0.0367878	0.0267572	0.000574417	0.000574417	NA
		7	C	0.925908	0.0174302	0.154383	0.142925	0.428952	0.514258	0.142316	0.00287208	0.00287208	0.0163676	0.00287208	0.0167591	0.00651603	0.00287208	0.046146	0.105047	0.385809	0.106549	0.00287208	0.00287208	0.0339504	0.084506	0.0722162	0.106515	0.00632584	0.0875818	0.057319	0.00287208	0.00287208	0.000574417	0.000574417	0.000574417	0.000574417	0.000574417	0.00999035	0.00287208	0.00287208	0.000574417	0.0646823	0.0751173	0.00287208	0.0292662	0.023796	0.000574417	0.000574417	NA
			D	0.919233	0.0194766	0.231763	0.246262	0.698694	0.831463	0.210594	0.00287208	0.00791207	0.0150087	0.0131498	0.0383778	0.0138578	0.00869882	0.0956031	0.22973	0.655157	0.164506	0.00693679	0.00287208	0.0691459	0.155367	0.183275	0.187484	0.0121824	0.136551	0.090641	0.00908101	0.00922152	0.000574417	0.00287208	0.000574417	0.00287208	0.00287208	0.0155981	0.00287208	0.00287208	0.000574417	0.122957	0.152737	0.00287208	0.0388257	0.0378189	0.00287208	0.000574417	NA
			E	0.918596	0.028418	0.211333	0.351983	0.916699	0.950999	0.194801	0.00287208	0.0374594	0.00833794	0.0405853	0.083496	0.0224367	0.00961461	0.172005	0.371869	0.865007	0.155093	0.00287208	0.000574417	0.0745015	0.172903	0.248417	0.20956	0.00732466	0.119907	0.0845405	0.00767649	0.059963	0.00287208	0.00287208	0.00287208	0.00287208	0.00287208	0.0128405	0.00287208	0.00611361	0.00287208	0.0733255	0.0813886	0.00287208	0.0530079	0.0552622	0.00647581	0.000574417	NA
			A	0.923908	0.0267625	0.115206	0.102614	0.301864	0.385627	0.1135	0.00287208	0.00287208	0.0191336	0.000574417	0.0123634	0.00287208	0.00287208	0.0226444	0.0583816	0.26517	0.0829054	0.00287208	0.00287208	0.016927	0.0546853	0.0425623	0.0737019	0.00638357	0.0768411	0.0487362	0.00287208	0.000574417	0.000574417	0.000574417	0.000574417	0.000574417	0.000574417	0.00801367	0.00287208	0.00287208	0.000574417	0.0774489	0.110679	0.00287208	0.0288374	0.0260493	0.000574417	0.000574417	NA
			B	0.913869	0.014017	0.114814	0.113962	0.348501	0.400553	0.110445	0.00287208	0.00287208	0.0247554	0.00287208	0.0140246	0.00287208	0.00287208	0.0301186	0.0761993	0.292177	0.0875291	0.00287208	0.00287208	0.0212907	0.0645636	0.054194	0.0849679	0.00287208	0.0809805	0.0468037	0.00287208	0.000574417	0.000574417	0.000574417	0.000574417	0.000574417	0.000574417	0.00805963	0.000574417	0.00287208	0.000574417	0.102406	0.14865	0.00287208	0.0396882	0.0322203	0.000574417	0.000574417	NA
		8	C	0.884573	0.0111935	0.137113	0.149677	0.47285	0.596873	0.166079	0.00287208	0.00287208	0.0288289	0.00287208	0.0198876	0.00733187	0.00287208	0.0450591	0.115851	0.412793	0.110751	0.00287208	0.00287208	0.0333495	0.0725473	0.0977756	0.118201	0.00716272	0.0977051	0.0602639	0.00287208	0.00287208	0.000574417	0.000574417	0.000574417	0.000574417	0.000574417	0.00965346	0.000574417	0.00287208	0.000574417	0.11239	0.142674	0.00287208	0.0375993	0.0347364	0.000574417	0.000574417	NA
			D	0.911058	0.0118918	0.184456	0.232271	0.734882	0.904719	0.236368	0.0098188	0.00581362	0.0136463	0.0157456	0.0496025	0.0183523	0.00287208	0.0779667	0.217436	0.664893	0.167769	0.0086294	0.00287208	0.0580201	0.155193	0.186243	0.204408	0.0160176	0.133452	0.100258	0.0145252	0.0167467	0.00287208	0.00287208	0.00287208	0.00287208	0.00287208	0.0169587	0.00648415	0.00287208	0.000574417	0.0744596	0.0963949	0.00287208	0.0539548	0.0560841	0.00287208	0.000574417	NA
			E	0.913989	0.0392566	0.197903	0.329977	1.00563	1.2142	0.287276	0.00287208	0.0434053	0.0121582	0.0427874	0.105988	0.0383899	0.00668158	0.12481	0.323934	0.881336	0.175123	0.00287208	0.000574417	0.0559654	0.153143	0.241715	0.234169	0.00955974	0.139645	0.104854	0.0140511	0.0733505	0.00287208	0.00955217	0.0067161	0.00287208	0.00287208	0.0172318	0.0066009	0.00894095	0.00287208	0.113528	0.137895	0.00287208	0.0763948	0.0848298	0.00850408	0.000574417	NA
			A	0.915381	0.0184004	0.104251	0.107364	0.312952	0.437375	0.149245	0.00287208	0.00287208	0.023768	0.000574417	0.0140024	0.00699929	0.00287208	0.0223775	0.06007	0.252868	0.0865433	0.00287208	0.00287208	0.0162083	0.057823	0.0484187	0.0837312	0.00821851	0.0752005	0.0531059	0.00901058	0.000574417	0.000574417	0.000574417	0.000574417	0.000574417	0.000574417	0.0073636	0.000574417	0.00287208	0.000574417	0.13337	0.168718	0.00287208	0.0465276	0.0349525	0.000574417	0.000574417	NA
			B	0.920542	0.0102759	0.0956277	0.10643	0.309632	0.399125	0.127687	0.00287208	0.00287208	0.0258164	0.00287208	0.0131795	0.00287208	0.00287208	0.0334966	0.0750827	0.288384	0.107664	0.00287208	0.00287208	0.0201001	0.0639862	0.061193	0.0912341	0.00793378	0.0757811	0.0521069	0.00287208	0.000574417	0.000574417	0.000574417	0.000574417	0.000574417	0.00287208	0.00788354	0.000574417	0.00287208	0.000574417	0.0977099	0.129796	0.00287208	0.0326834	0.0271044	0.000574417	0.000574417	NA
		9	C	0.916456	0.0109015	0.138218	0.146322	0.457749	0.59375	0.187476	0.0092989	0.00287208	0.0184402	0.000574417	0.0206506	0.00865299	0.00287208	0.0397036	0.109319	0.424393	0.127099	0.00727131	0.00287208	0.031134	0.0869251	0.0919408	0.138475	0.0127583	0.0987562	0.0703143	0.00758711	0.00287208	0.000574417	0.000574417	0.000574417	0.000574417	0.000574417	0.0100032	0.000574417	0.00287208	0.000574417	0.115154	0.143241	0.00287208	0.0478525	0.0431696	0.000574417	0.000574417	NA
			D	0.917224	0.0126902	0.170382	0.21341	0.617781	0.819608	0.212612	0.00848659	0.00287208	0.0189931	0.0116294	0.0356171	0.0135259	0.00287208	0.0760516	0.191112	0.628494	0.164213	0.00918822	0.00287208	0.0584994	0.152206	0.180628	0.1974	0.0170402	0.135296	0.0952737	0.011949	0.00831141	0.000574417	0.00287208	0.000574417	0.000574417	0.00287208	0.0144669	0.00287208	0.00287208	0.000574417	0.0511681	0.0585847	0.00287208	0.0425663	0.0412767	0.00287208	0.000574417	NA
			E	0.921583	0.0268409	0.202702	0.338823	1.02518	1.21846	0.307204	0.00668682	0.0300005	0.0143004	0.0383109	0.0959233	0.0343759	0.00723574	0.141431	0.36219	1.00141	0.220406	0.00814834	0.000574417	0.0712858	0.210566	0.309037	0.29748	0.0179037	0.1728	0.129578	0.0188027	0.0647191	0.00287208	0.00920914	0.00691935	0.00287208	0.00287208	0.0216793	0.00850391	0.00597082	0.00287208	0.0714137	0.0937132	0.00287208	0.0687385	0.0778944	0.00769958	0.000574417	NA
			A	0.908991	0.0117367	0.0871976	0.105187	0.298381	0.381112	0.13495	0.0088589	0.00287208	0.0213627	0.00287208	0.0129956	0.00287208	0.00287208	0.0278712	0.0688078	0.268652	0.0889714	0.00287208	0.00287208	0.0194166	0.0592467	0.0598476	0.0934817	0.00883019	0.0668659	0.0465732	0.00287208	0.00287208	0.000574417	0.000574417	0.000574417	0.000574417	0.000574417	0.00637153	0.000574417	0.00287208	0.000574417	0.0881165	0.105082	0.00287208	0.0381226	0.0298485	0.000574417	0.000574417	NA
			B	0.911585	0.0103944	0.105118	0.112684	0.338246	0.43994	0.14456	0.0100663	0.00287208	0.0243016	0.00287208	0.0134757	0.00629646	0.00287208	0.0361555	0.0868795	0.318234	0.105206	0.00608884	0.00287208	0.0245279	0.0703822	0.0734253	0.103032	0.0119532	0.0779226	0.0545817	0.00836856	0.00287208	0.000574417	0.000574417	0.000574417	0.000574417	0.000574417	0.00804249	0.000574417	0.00287208	0.000574417	0.0987504	0.127013	0.00287208	0.0454655	0.0381838	0.000574417	0.000574417	NA
		10	C	0.926191	0.00880817	0.148038	0.170527	0.507554	0.633689	0.198841	0.00737625	0.00287208	0.0213949	0.00628027	0.0225211	0.00934175	0.00287208	0.0601697	0.137381	0.481181	0.145516	0.00926061	0.00287208	0.0464028	0.114627	0.115801	0.155981	0.0146963	0.10582	0.0729351	0.00862885	0.000574417	0.00287208	0.000574417	0.000574417	0.000574417	0.000574417	0.0165641	0.000574417	0.00287208	0.00969011	0.0663448	0.076961	0.00287208	0.0341991	0.0333401	0.000574417	0.000574417	NA
			D	0.895558	0.0121231	0.21391	0.250392	0.739664	0.935991	0.25758	0.0143124	0.00614721	0.0170606	0.0158151	0.0470281	0.0181681	0.00645791	0.0940073	0.217769	0.705679	0.195262	0.0127871	0.00287208	0.0714307	0.165966	0.208871	0.224627	0.0219862	0.138616	0.109455	0.0180039	0.0152774	0.00287208	0.00287208	0.00287208	0.00287208	0.00287208	0.0176821	0.00654245	0.00287208	0.000574417	0.0486533	0.0424594	0.00287208	0.0567716	0.0624851	0.00287208	0.000574417	NA
			E	0.912827	0.0360843	0.287733	0.411503	1.01983	1.09209	0.280988	0.00287208	0.0415829	0.0128076	0.0458801	0.0951335	0.0293543	0.0145513	0.21963	0.417244	1.01846	0.213942	0.00817146	0.00287208	0.110586	0.241005	0.365565	0.316196	0.0206751	0.155611	0.119112	0.0201256	0.0652954	0.00287208	0.00770211	0.0062611	0.00287208	0.00287208	0.0193845	0.00287208	0.00840649	0.00287208	0.0933699	0.100629	0.00287208	0.0902423	0.100823	0.0126603	0.00287208	NA
			A	0.910313	0.0236994	0.129004	0.0993054	0.286129	0.396042	0.142168	0.00287208	0.00287208	0.0242122	0.000574417	0.0117374	0.00600941	0.00287208	0.0208881	0.0526052	0.236846	0.0894211	0.00287208	0.00287208	0.01659	0.0479651	0.0425601	0.0752157	0.0085581	0.0750007	0.0538079	0.00287208	0.000574417	0.000574417	0.000574417	0.000574417	0.000574417	0.000574417	0.00702396	0.000574417	0.00287208	0.000574417	0.0738521	0.0850432	0.00287208	0.0452664	0.0327733	0.000574417	0.000574417	NA
			B	0.913778	0.0078739	0.0890982	0.087725	0.27076	0.378194	0.130426	0.00674688	0.00287208	0.022092	0.00287208	0.00989473	0.00287208	0.00287208	0.0247262	0.0592739	0.312831	0.0847633	0.00287208	0.000574417	0.0169553	0.0473192	0.0419933	0.0787198	0.00733382	0.0658694	0.0403061	0.00287208	0.000574417	0.0132936	0.000574417	0.000574417	0.000574417	0.000574417	0.0096431	0.000574417	0.00287208	0.0272544	0.0792505	0.100776	0.00287208	0.0295621	0.0245827	0.000574417	0.000574417	NA
		11	C	0.896396	0.0177947	0.151452	0.12595	0.359678	0.424582	0.132962	0.000574417	0.00287208	0.0249458	0.000574417	0.0150609	0.0062329	0.00287208	0.0372011	0.0853226	0.343042	0.118948	0.00723951	0.00287208	0.0307703	0.0770867	0.0747713	0.110622	0.0117711	0.0918175	0.0651463	0.00875993	0.00287208	0.000574417	0.000574417	0.000574417	0.000574417	0.000574417	0.0103131	0.00287208	0.00287208	0.000574417	0.0807571	0.0878904	0.00287208	0.0515427	0.0457452	0.000574417	0.000574417	NA
			D	0.898398	0.00954717	0.168816	0.215215	0.679494	0.884402	0.271429	0.0153448	0.00287208	0.0183377	0.0162234	0.0439278	0.0174873	0.00287208	0.0697151	0.182086	0.620784	0.176172	0.0115826	0.00287208	0.0554332	0.142668	0.180127	0.188846	0.0191656	0.135739	0.0959469	0.0174393	0.0133363	0.00287208	0.00287208	0.00287208	0.000574417	0.00287208	0.0151176	0.00675336	0.00287208	0.000574417	0.0716589	0.0771779	0.00287208	0.0451199	0.0471769	0.00287208	0.000574417	NA
			E	0.91995	0.0305925	0.188803	0.323134	0.959265	1.15135	0.298898	0.00897204	0.0307205	0.0162448	0.0432313	0.100136	0.0376932	0.00584878	0.123392	0.352567	0.941674	0.206328	0.00850337	0.000574417	0.0594133	0.173173	0.258184	0.274975	0.0172074	0.149455	0.120397	0.0206974	0.0722599	0.00287208	0.010609	0.00825321	0.00287208	0.00287208	0.018122	0.00842771	0.00688017	0.00287208	0.077497	0.0842156	0.00287208	0.0801969	0.0895956	0.0103786	0.000574417	NA
			A	0.928179	0.0245194	0.120668	0.0930637	0.278237	0.379253	0.142023	0.00287208	0.00287208	0.0267762	0.000574417	0.0105711	0.00287208	0.000574417	0.0182597	0.0445655	0.204759	0.0809352	0.00287208	0.00287208	0.0132712	0.0435367	0.0336381	0.0670083	0.00667941	0.064671	0.0477309	0.00287208	0.000574417	0.000574417	0.000574417	0.000574417	0.000574417	0.000574417	0.00590854	0.000574417	0.00287208	0.000574417	0.119103	0.143961	0.00287208	0.0550944	0.0385117	0.000574417	0.000574417	NA
			B	0.904156	0.0135968	0.109661	0.0975025	0.285978	0.400724	0.139842	0.00983591	0.00287208	0.0175716	0.000574417	0.012182	0.00612	0.00287208	0.0285799	0.0596368	0.257552	0.0962996	0.00726955	0.00287208	0.0181015	0.0522903	0.0467176	0.084993	0.0131676	0.0716946	0.0547428	0.00712218	0.000574417	0.000574417	0.000574417	0.000574417	0.000574417	0.000574417	0.00762798	0.000574417	0.00287208	0.000574417	0.0862089	0.0993603	0.00287208	0.0445113	0.036302	0.000574417	0.000574417	NA
		12	C	0.900808	0.0159459	0.155922	0.150293	0.444013	0.609932	0.203768	0.0120175	0.00287208	0.0250821	0.00616581	0.0215788	0.0098663	0.00287208	0.0468443	0.105816	0.412665	0.142304	0.0106598	0.00287208	0.0359326	0.0926155	0.0924479	0.13723	0.0173683	0.102373	0.0798736	0.0124218	0.00287208	0.000574417	0.000574417	0.000574417	0.000574417	0.00287208	0.0126764	0.000574417	0.00287208	0.000574417	0.111879	0.13365	0.00287208	0.0525976	0.0500943	0.000574417	0.000574417	NA
			D	0.904839	0.0117249	0.19424	0.222097	0.708364	0.933778	0.28563	0.0135077	0.00783447	0.0202463	0.0161335	0.0480843	0.0196572	0.00287208	0.0784449	0.193929	0.660462	0.186631	0.0108326	0.00287208	0.0534969	0.144641	0.169323	0.204839	0.0180169	0.132869	0.105039	0.0157063	0.017064	0.00287208	0.00287208	0.000574417	0.00287208	0.00287208	0.0161464	0.00580673	0.00287208	0.000574417	0.0620656	0.063102	0.00287208	0.0563106	0.0580009	0.00287208	0.000574417	NA
			E	0.902295	0.0340914	0.18402	0.316709	0.997001	1.21605	0.343059	0.0143457	0.040589	0.0139014	0.0484414	0.109242	0.0413794	0.00586314	0.112262	0.309527	0.895914	0.215484	0.0111113	0.000574417	0.0472147	0.16207	0.245796	0.297259	0.0203496	0.149177	0.122301	0.0235869	0.0874533	0.00684613	0.0135377	0.0100376	0.00287208	0.00287208	0.0180639	0.00820106	0.00949628	0.00287208	0.0957875	0.0877797	0.00287208	0.0595736	0.096319	0.0102708	0.00287208	NA
	Mo17 x B73		A	0.907639	0.0140204	0.0950536	0.110794	0.323513	0.441694	0.178344	0.0132396	0.00287208	0.0103489	0.00287208	0.016076	0.00819801	0.00287208	0.0240517	0.0724736	0.307689	0.105273	0.0100604	0.00287208	0.0203184	0.0613023	0.0700424	0.111042	0.0152327	0.0807596	0.0621252	0.00794226	0.00287208	0.000574417	0.000574417	0.000574417	0.000574417	0.00287208	0.00685446	0.00287208	0.00287208	0.000574417	0.0937372	0.0944999	0.00287208	0.0301802	0.023559	0.000574417	0.000574417	NA
			B	0.915321	0.0124115	0.111978	0.110508	0.35031	0.520469	0.216053	0.016029	0.00287208	0.00968156	0.00287208	0.0159707	0.00873042	0.00287208	0.0309345	0.0736731	0.312206	0.11877	0.016048	0.00287208	0.0248283	0.0700498	0.0678386	0.111669	0.016655	0.0892444	0.0702304	0.0102419	0.000574417	0.00287208	0.000574417	0.000574417	0.000574417	0.000574417	0.00803552	0.00287208	0.00287208	0.000574417	0.0933681	0.0907951	0.00287208	0.0225566	0.0203344	0.000574417	0.000574417	NA
		1	C	0.908665	0.00726272	0.116068	0.146056	0.466818	0.629472	0.228443	0.0164065	0.00287208	0.0122197	0.00586754	0.0217153	0.0106135	0.00287208	0.0493358	0.124253	0.433203	0.151656	0.0127314	0.00287208	0.0388403	0.0998154	0.123648	0.164161	0.0231287	0.107189	0.0810606	0.0146106	0.000574417	0.00287208	0.000574417	0.000574417	0.000574417	0.00287208	0.0111385	0.00287208	0.00287208	0.000574417	0.0897104	0.0745871	0.00287208	0.0205413	0.0188351	0.000574417	0.000574417	NA
			D	0.910492	0.014622	0.207941	0.244738	0.790188	1.04752	0.325869	0.0195807	0.00616206	0.0208932	0.000574417	0.0473722	0.0220202	0.00655655	0.0909437	0.217733	0.743408	0.217086	0.0183843	0.00287208	0.077381	0.179727	0.250934	0.275819	0.0318666	0.136754	0.131895	0.0263574	0.0116507	0.000574417	0.00287208	0.00287208	0.00287208	0.00287208	0.0170857	0.00788889	0.00287208	0.000574417	0.0688256	0.0674852	0.00287208	0.0249708	0.0283249	0.00287208	0.000574417	NA
			E	0.898018	0.0277614	0.185815	0.322405	1.15727	1.48027	0.429099	0.0203933	0.0340274	0.0726298	0.0489775	0.133696	0.0566338	0.00654161	0.142076	0.377877	1.11469	0.284098	0.0173327	0.00287208	0.0792638	0.222987	0.396631	0.419375	0.0350914	0.204911	0.170919	0.037544	0.0912845	0.00939315	0.0158875	0.0140295	0.00578257	0.00287208	0.0223122	0.0118844	0.00287208	0.00287208	0.135612	0.126982	0.00287208	0.0532234	0.0615029	0.00930022	0.00287208	NA
			A	0.914949	0.0271153	0.0879717	0.0806534	0.245239	0.369291	0.147037	0.0103445	0.00287208	0.00763195	0.00287208	0.0110593	0.00603762	0.00287208	0.0174638	0.0462883	0.217595	0.0847576	0.00860287	0.00287208	0.0121139	0.0412928	0.0400339	0.0790658	0.0104838	0.0547761	0.045853	0.00287208	0.000574417	0.000574417	0.000574417	0.000574417	0.000574417	0.000574417	0.00287208	0.00287208	0.00287208	0.000574417	0.125297	0.149055	0.00287208	0.0268036	0.0194857	0.000574417	0.000574417	NA
			B	0.908536	0.0139379	0.107198	0.106983	0.334238	0.529234	0.210131	0.014167	0.00287208	0.00287208	0.00287208	0.0156218	0.00903543	0.00287208	0.0236993	0.0676464	0.303821	0.120978	0.0128644	0.00287208	0.0197525	0.0609187	0.0687898	0.0164683	0.0169441	0.0826415	0.0676453	0.00985149	0.00287208	0.000574417	0.000574417	0.000574417	0.000574417	0.00287208	0.00873687	0.00287208	0.00287208	0.000574417	0.0756641	0.0784193	0.00287208	0.029097	0.0249352	0.000574417	0.000574417	NA
		2	C	0.915904	0.0153663	0.146923	0.146652	0.472717	0.696109	0.24107	0.0153594	0.00287208	0.00770905	0.00287208	0.0231129	0.0111399	0.00287208	0.0378446	0.108497	0.443923	0.15651	0.0152997	0.00287208	0.0336136	0.0964673	0.118059	0.167452	0.022314	0.109629	0.0860696	0.014131	0.00287208	0.000574417	0.00287208	0.000574417	0.000574417	0.00287208	0.0103853	0.00287208	0.00287208	0.000574417	0.05529	0.0531281	0.00287208	0.027515	0.0247959	0.000574417	0.000574417	NA
			D	0.906375	0.0137726	0.15905	0.206275	0.705709	0.94746	0.288403	0.0141703	0.0101337	0.0261504	0.0184291	0.0567733	0.0244001	0.00287208	0.0643027	0.18467	0.627565	0.189744	0.0130353	0.00287208	0.0497776	0.141585	0.185869	0.22976	0.0234203	0.145306	0.111217	0.0198437	0.0239121	0.00287208	0.00287208	0.00287208	0.00287208	0.00287208	0.0149259	0.00693657	0.00287208	0.000574417	0.0937236	0.101767	0.00287208	0.0386505	0.0395312	0.00287208	0.000574417	NA
			E	0.913211	0.0219747	0.11769	0.272842	1.03944	1.37073	0.395082	0.0181153	0.0263649	0.0547716	0.0490322	0.138968	0.0605488	0.00287208	0.104633	0.308457	0.857213	0.229474	0.0122203	0.000574417	0.0480873	0.176896	0.306005	0.329704	0.028866	0.179324	0.15163	0.0318119	0.114933	0.0145733	0.0207996	0.0194921	0.00287208	0.00287208	0.016006	0.00974881	0.00669383	0.00287208	0.111646	0.117868	0.00287208	0.052106	0.0592736	0.0100743	0.00287208	NA
			A	0.91089	0.0187288	0.090704	0.107352	0.323605	0.470469	0.185439	0.0146365	0.00287208	0.00918567	0.00287208	0.0152507	0.00842552	0.00287208	0.0246256	0.0764547	0.320077	0.106101	0.00775618	0.00287208	0.0194268	0.056714	0.0677676	0.113583	0.0156791	0.0767017	0.0638968	0.0127174	0.00287208	0.000574417	0.000574417	0.000574417	0.000574417	0.00287208	0.00680699	0.00287208	0.00287208	0.000574417	0.0764815	0.067863	0.00287208	0.0436562	0.0367427	0.000574417	0.000574417	NA
			B	0.917559	0.00956797	0.0999786	0.119477	0.380445	0.549282	0.202311	0.0158041	0.00287208	0.00966225	0.00287208	0.017957	0.00899059	0.00287208	0.0310169	0.0872123	0.350779	0.120553	0.0109101	0.00287208	0.0239709	0.0758531	0.0823592	0.128849	0.0178276	0.0936098	0.0694228	0.0103496	0.00287208	0.000574417	0.000574417	0.000574417	0.000574417	0.00287208	0.0082363	0.00287208	0.000574417	0.000574417	0.0752526	0.0780016	0.00287208	0.0195683	0.0176303	0.000574417	0.000574417	NA
		3	C	0.906671	0.0070027	0.170507	0.235326	0.798712	1.08446	0.38149	0.0268895	0.00287208	0.00287208	0.0105418	0.0390316	0.0188957	0.00287208	0.0800514	0.21659	0.754712	0.245425	0.0182483	0.00287208	0.0585746	0.182974	0.230349	0.269495	0.0370537	0.180549	0.13184	0.0236364	0.000574417	0.00287208	0.000574417	0.000574417	0.000574417	0.00287208	0.015779	0.00287208	0.000574417	0.000574417	0.207967	0.260733	0.00287208	0.0169296	0.022495	0.000574417	0.000574417	NA
			D	0.912049	0.0140401	0.188158	0.252794	0.781879	1.06367	0.28808	0.0171331	0.00965029	0.0240922	0.0165981	0.0489436	0.0199118	0.00685147	0.0951843	0.229956	0.725368	0.206909	0.0146001	0.00287208	0.0699388	0.179988	0.25459	0.265446	0.0297802	0.16077	0.127015	0.0226977	0.0150231	0.00287208	0.00287208	0.00287208	0.00287208	0.00287208	0.0165678	0.00694916	0.00287208	0.000574417	0.090341	0.111056	0.00287208	0.0293568	0.0354415	0.00287208	0.000574417	NA
			E	0.915235	0.0376855	0.238907	0.434454	1.24481	1.48416	0.358654	0.0160471	0.0487237	0.0938365	0.0538963	0.133592	0.0464801	0.0127387	0.201734	0.443048	1.17428	0.280738	0.0155155	0.00287208	0.125635	0.282265	0.462006	0.447238	0.0351865	0.209643	0.165086	0.0333594	0.0898585	0.0127525	0.0126604	0.0133412	0.00287208	0.00287208	0.021739	0.0113426	0.00287208	0.00287208	0.0731662	0.0889987	0.00287208	0.0395256	0.0530143	0.0090702	0.000574417	NA
			A	0.918408	0.00900233	0.103843	0.12591	0.419291	0.593621	0.223977	0.0175747	0.00287208	0.00936468	0.00287208	0.0204412	0.0112453	0.00287208	0.0364752	0.101496	0.375997	0.128855	0.012148	0.00287208	0.0281916	0.0912236	0.0977873	0.140174	0.0180411	0.0890408	0.0725993	0.0105469	0.00287208	0.000574417	0.00287208	0.000574417	0.000574417	0.00287208	0.00867188	0.00287208	0.00287208	0.000574417	0.123223	0.133331	0.00287208	0.0361835	0.0289179	0.00287208	0.000574417	NA
		4	C	0.904149	0.010182	0.119729	0.140234	0.451907	0.648245	0.23183	0.0154709	0.00287208	0.0113395	0.00614186	0.0232929	0.0119868	0.00287208	0.0431422	0.114753	0.402781	0.131414	0.0106588	0.00287208	0.036556	0.098086	0.117255	0.151412	0.0193558	0.105839	0.078225	0.0149603	0.00287208	0.000574417	0.00287208	0.000574417	0.000574417	0.00287208	0.00952877	0.00287208	0.00287208	0.000574417	0.0718356	0.0913504	0.00287208	0.0258959	0.0227267	0.00287208	0.000574417	NA
			D	0.902247	0.00926801	0.144132	0.243695	0.859113	1.13805	0.367142	0.0182354	0.00597233	0.0225734	0.0192891	0.07176	0.030987	0.00287208	0.0754176	0.21856	0.743788	0.207445	0.0121339	0.00287208	0.0610802	0.171434	0.248	0.27737	0.0257086	0.16369	0.128014	0.0251853	0.0246773	0.000574417	0.00287208	0.00287208	0.00287208	0.00287208	0.0154931	0.00824621	0.00887649	0.000574417	0.0473924	0.0555604	0.00287208	0.0314199	0.0391993	0.00287208	0.000574417	NA
			E	0.924237	0.0235092	0.137434	0.322556	1.08685	1.3585	0.375222	0.0143358	0.0278292	0.0739842	0.0492912	0.129397	0.0564342	0.00287208	0.121126	0.340935	0.956372	0.221613	0.0109151	0.000574417	0.062388	0.205065	0.34676	0.333474	0.0261294	0.174428	0.141849	0.0279097	0.0982012	0.0114708	0.015373	0.0171358	0.00287208	0.00287208	0.016829	0.0064287	0.00960394	0.00287208	0.0799481	0.078387	0.00287208	0.0591481	0.0661082	0.0126707	0.00287208	NA
			A	0.922803	0.00953423	0.0963233	0.123067	0.392982	0.563279	0.189554	0.0151522	0.00287208	0.00824878	0.00287208	0.0182626	0.00995198	0.00287208	0.0307584	0.0863513	0.351055	0.124723	0.0112721	0.00287208	0.0235362	0.0733951	0.0779785	0.123635	0.0156868	0.0966626	0.0703956	0.0105345	0.00287208	0.000574417	0.000574417	0.000574417	0.000574417	0.00287208	0.00926983	0.00287208	0.00287208	0.000574417	0.0386129	0.0426005	0.00287208	0.0246022	0.0211337	0.000574417	0.000574417	NA
			B	0.906282	0.00580422	0.110355	0.157928	0.491361	0.68943	0.241924	0.0172332	0.00287208	0.010342	0.00641683	0.024698	0.0118437	0.00287208	0.0516806	0.13318	0.480156	0.14695	0.0155829	0.00287208	0.040936	0.115177	0.133608	0.168175	0.0223269	0.119629	0.0843873	0.0154095	0.00287208	0.000574417	0.000574417	0.000574417	0.000574417	0.00287208	0.0116995	0.00287208	0.00287208	0.000574417	0.0530432	0.0611897	0.00287208	0.0233756	0.02126	0.000574417	0.000574417	NA
		5	C	0.908839	0.010887	0.209508	0.274532	0.875039	1.06357	0.306984	0.0176917	0.00287208	0.0200627	0.015274	0.0506876	0.0206175	0.00287208	0.0969856	0.238055	0.773861	0.209047	0.0198252	0.00287208	0.0884071	0.205701	0.271778	0.288857	0.0318232	0.176873	0.130355	0.0243393	0.0119168	0.00287208	0.00287208	0.00287208	0.00287208	0.00287208	0.0191247	0.00893255	0.00287208	0.000574417	0.0583946	0.0694513	0.00287208	0.0352951	0.0392274	0.00287208	0.000574417	NA
			D	0.904397	0.0178402	0.194703	0.388109	1.24014	1.50854	0.383061	0.0143932	0.0193545	0.0701196	0.0524785	0.134909	0.0525723	0.00660252	0.145018	0.388501	1.08641	0.282342	0.0161817	0.00287208	0.09586	0.26379	0.43637	0.415501	0.038049	0.216353	0.174046	0.0372495	0.0951597	0.0120372	0.0169287	0.0188763	0.00287208	0.00287208	0.0227888	0.0119309	0.00287208	0.00287208	0.0561081	0.0617125	0.00287208	0.0448007	0.0526017	0.00715038	0.000574417	NA
			E	0.912418	0.0105083	0.0828168	0.108649	0.339799	0.496945	0.199195	0.0150556	0.00287208	0.0071826	0.00287208	0.0166551	0.00914409	0.00287208	0.0255463	0.078435	0.290535	0.108315	0.00989532	0.00287208	0.0192941	0.0589567	0.067897	0.107355	0.0150015	0.0768856	0.060646	0.00859951	0.00287208	0.000574417	0.000574417	0.000574417	0.000574417	0.00287208	0.00683223	0.00287208	0.00287208	0.000574417	0.116078	0.138777	0.00287208	0.026455	0.0191842	0.000574417	0.000574417	NA
			A	0.908243	0.00729345	0.102381	0.126871	0.386959	0.542028	0.202311	0.0143931	0.00287208	0.0112397	0.00287208	0.0184263	0.00980976	0.00287208	0.0393098	0.102498	0.374827	0.127612	0.0100209	0.00287208	0.029523	0.0858435	0.0911188	0.137895	0.0185885	0.0996521	0.0731908	0.0105482	0.00287208	0.000574417	0.000574417	0.000574417	0.000574417	0.00287208	0.0098675	0.00287208	0.000574417	0.000574417	0.0343002	0.0336002	0.00287208	0.0230121	0.0194641	0.000574417	0.000574417	NA
			B	0.90989	0.0148319	0.147874	0.165819	0.542352	0.713665	0.235639	0.0159389	0.00287208	0.0130782	0.00748206	0.0265079	0.0131033	0.00287208	0.0636472	0.155057	0.523667	0.171062	0.0157498	0.00287208	0.0539401	0.124861	0.1604	0.194964	0.0239303	0.132449	0.0998243	0.0181847	0.00287208	0.000574417	0.000574417	0.00287208	0.000574417	0.00287208	0.0134564	0.00581949	0.00287208	0.000574417	0.0394839	0.0376263	0.00287208	0.0259847	0.0284171	0.00287208	0.000574417	NA
		6	C	0.913919	0.0141502	0.204899	0.28157	0.826373	1.0578	0.305594	0.0167821	0.0131435	0.0298429	0.0214815	0.0594489	0.0248165	0.00732887	0.104156	0.252105	0.830074	0.219435	0.0170272	0.00287208	0.0775585	0.187369	0.280652	0.283145	0.0303465	0.167883	0.131931	0.0260802	0.0255553	0.00287208	0.00287208	0.00287208	0.00287208	0.00287208	0.0197308	0.00897013	0.00287208	0.000574417	0.0507245	0.0524304	0.00287208	0.0362645	0.042684	0.00287208	0.000574417	NA
			D	0.908074	0.0304056	0.168136	0.372455	1.14627	1.42533	0.402593	0.0151808	0.0368146	0.0880548	0.0568372	0.142575	0.0583752	0.00845237	0.174057	0.434928	1.15944	0.258159	0.0135512	0.00287208	0.079576	0.226246	0.38469	0.373125	0.0295156	0.19171	0.156577	0.0339987	0.117077	0.0116418	0.0196754	0.0176393	0.00664446	0.00287208	0.0202401	0.011309	0.00654792	0.00287208	0.070835	0.0804708	0.00287208	0.0604893	0.069411	0.0123121	0.00287208	NA
			E	0.91732	0.013339	0.0899156	0.101332	0.303838	0.453066	0.17363	0.0127902	0.000574417	0.00735056	0.00287208	0.0145792	0.0077734	0.000574417	0.0207753	0.0608948	0.256307	0.0927236	0.00689848	0.000574417	0.0156382	0.0525737	0.054213	0.0890703	0.0115845	0.0725244	0.0558694	0.00666509	0.000574417	0.00287208	0.000574417	0.000574417	0.000574417	0.00287208	0.00580535	0.00287208	0.00287208	0.000574417	0.0407119	0.0372257	0.00287208	0.0276894	0.020458	0.000574417	0.000574417	NA
			A	0.934266	0.0209285	0.134575	0.12744	0.390841	0.528865	0.193343	0.0110887	0.00287208	0.00674088	0.00287208	0.0175274	0.00850494	0.00287208	0.0318226	0.0770793	0.325093	0.121148	0.00638304	0.00287208	0.0216626	0.0714886	0.0641431	0.0991276	0.0110885	0.0963137	0.0690446	0.0112672	0.00057442	0.000574417	0.000574417	0.000574417	0.000574417	0.000574417	0.0104647	0.00287208	0.00287208	0.000574417	0.0711643	0.0798778	0.00287208	0.0594516	0.0463585	0.000574417	0.000574417	NA
			B	0.91508	0.0161506	0.144686	0.147489	0.438212	0.584795	0.20971	0.00873621	0.00287208	0.0093173	0.00287208	0.0205634	0.010502	0.00287208	0.0432603	0.110385	0.410846	0.148912	0.0118435	0.00287208	0.0333127	0.0965808	0.0903178	0.138774	0.0181019	0.111002	0.08195	0.0127052	0.00287209	0.000574417	0.000574417	0.000574417	0.000574417	0.00287208	0.0142963	0.00287208	0.00287208	0.000574417	0.0816142	0.0953013	0.00287208	0.0446558	0.0395028	0.000574417	0.000574417	NA
		7	C	0.894351	0.0109149	0.211925	0.250895	0.733262	0.885594	0.257288	0.0108283	0.00287208	0.0176444	0.0135947	0.0430437	0.0167667	0.00803439	0.0984684	0.226508	0.727034	0.205217	0.0133035	0.00287208	0.075801	0.183166	0.212592	0.247283	0.00287208	0.156576	0.118372	0.0223457	0.0143602	0.000574417	0.00287208	0.00287208	0.000574417	0.00287208	0.0206221	0.00983777	0.00287208	0.00287208	0.0600672	0.0621524	0.00287208	0.0513749	0.0565477	0.00287208	0.000574417	NA
			D	0.909347	0.014392	0.191021	0.372119	1.04019	1.15214	0.29108	0.0104507	0.0183736	0.0737824	0.0439066	0.0992829	0.0343946	0.00781068	0.161332	0.418145	1.08829	0.250246	0.0146164	0.00287208	0.0883782	0.215068	0.339313	0.333467	0.0242523	0.173148	0.139679	0.0266335	0.0757364	0.00661353	0.0118364	0.00906828	0.00287208	0.00287208	0.0206834	0.00954371	0.00756709	0.00287208	0.0992466	0.111744	0.00287208	0.0714815	0.0885416	0.0088427	0.000574417	NA
			E	0.901332	0.011577	0.0982298	0.114808	0.336417	0.490066	0.189111	0.0133535	0.000574417	0.0108474	0.00287208	0.0168032	0.00921318	0.00287208	0.0291573	0.0798466	0.322301	0.106599	0.00900546	0.00287208	0.0223342	0.0624646	0.0638263	0.117522	0.0157572	0.0812618	0.0615513	0.0114564	0.00287209	0.000574417	0.000574417	0.000574417	0.000574417	0.000574417	0.00760387	0.00287208	0.00287208	0.000574417	0.0490085	0.0446233	0.00287208	0.043272	0.0373049	0.000574417	0.000574417	NA
			A	0.914145	0.0360011	0.207406	0.152236	0.442164	0.601698	0.194922	0.0114754	0.00287208	0.00287208	0.00287208	0.0182615	0.00935175	0.00287208	0.0363779	0.0802774	0.394294	0.150581	0.0165592	0.00287208	0.0277465	0.0790759	0.0687143	0.136288	0.0165592	0.108978	0.078158	0.0102945	0.000574417	0.000574417	0.000574417	0.000574417	0.000574417	0.000574417	0.0126866	0.000574417	0.00287208	0.000574417	0.0935249	0.0964409	0.00287208	0.0612399	0.0464779	0.000574417	0.000574417	NA
			B	0.930707	0.024167	0.1862	0.149205	0.465388	0.586389	0.196047	0.00988467	0.00287208	0.0113964	0.00287208	0.0199982	0.00934678	0.00287208	0.0406363	0.0896656	0.410883	0.139876	0.0164038	0.00287208	0.0307821	0.081196	0.0774367	0.134206	0.0164038	0.104589	0.074977	0.0100917	0.00287208	0.000574417	0.000574417	0.000574417	0.000574417	0.000574417	0.0116121	0.00287208	0.00287208	0.000574417	0.0934687	0.112723	0.00287208	0.0582695	0.0464421	0.000574417	0.000574417	NA
		8	C	0.907119	0.0247438	0.28747	0.270301	0.850383	1.10408	0.344862	0.0188255	0.00702783	0.0241881	0.0148111	0.0486178	0.0211244	0.00287208	0.0806612	0.198488	0.771091	0.235369	0.00287208	0.00287208	0.0718779	0.178463	0.201504	0.26974	0.00287208	0.181816	0.134071	0.0249834	0.00957385	0.000574417	0.00287208	0.00287208	0.00287208	0.00287208	0.0211893	0.010225	0.00287208	0.000574417	0.0901695	0.106346	0.00287208	0.0699684	0.0687475	0.00287208	0.000574417	NA
			D	0.931049	0.034869	0.354359	0.442054	1.31497	1.56959	0.468613	0.0179731	0.0377772	0.0918731	0.0454827	0.119322	0.0444127	0.0117743	0.160626	0.375739	1.15766	0.282809	0.0283232	0.00287208	0.105273	0.261264	0.359406	0.401369	0.0283232	0.222543	0.156573	0.0273048	0.0733734	0.014324	0.00996535	0.00819743	0.00694987	0.000574417	0.0473643	0.0133978	0.00689589	0.0253449	0.0902278	0.100257	0.00287208	0.0931661	0.0917649	0.00663042	0.000574417	NA
			E	0.88482	0.0106064	0.0902668	0.100128	0.289881	0.39308	0.151906	0.00287208	0.000574417	0.00737403	0.00287208	0.0118411	0.00287208	0.00287208	0.0239026	0.0668603	0.247215	0.0812369	0.00287208	0.000574417	0.0160361	0.0536189	0.0496874	0.0812598	0.00287208	0.0613678	0.0432312	0.00287208	0.000574417	0.000574417	0.000574417	0.000574417	0.000574417	0.000574417	0.00287208	0.00287208	0.00287208	0.000574417	0.0573928	0.0695594	0.00287208	0.0380814	0.0287823	0.000574417	0.000574417	NA
			A	0.92175	0.0162293	0.135027	0.125275	0.37897	0.486549	0.164961	0.00287208	0.00287208	0.0134673	0.00287208	0.0155315	0.00718521	0.00287208	0.0364115	0.0874927	0.353295	0.119412	0.0134359	0.00287208	0.0262571	0.0721091	0.0644655	0.110562	0.0134359	0.0930743	0.0696904	0.00743221	0.000574417	0.000574417	0.000574417	0.000574417	0.000574417	0.000574417	0.00995973	0.00287208	0.00287208	0.000574417	0.067434	0.0827633	0.00287208	0.0592191	0.047069	0.000574417	0.000574417	NA
			B	0.90859	0.0192919	0.200431	0.189205	0.557679	0.700479	0.241069	0.0128729	0.00287208	0.014428	0.00700191	0.0259493	0.011409	0.00287208	0.057836	0.133321	0.53021	0.179339	0.0204808	0.00287208	0.0447334	0.114539	0.115422	0.171649	0.0204808	0.133786	0.104122	0.0146474	0.00287208	0.000574417	0.000574417	0.000574417	0.000574417	0.00287208	0.0153418	0.00287208	0.00287208	0.000574417	0.12022	0.146237	0.00287208	0.0712446	0.0657698	0.000574417	0.000574417	NA
		9	C	0.896927	0.0113765	0.179398	0.250998	0.797855	1.01524	0.301141	0.0154702	0.0077521	0.0210197	0.0183948	0.0602679	0.0248341	0.00287208	0.0861405	0.218354	0.729884	0.213864	0.0214594	0.00287208	0.0817154	0.156308	0.191217	0.233808	0.0214594	0.14862	0.121485	0.0189708	0.0236031	0.00287208	0.00287208	0.00287208	0.00287208	0.00287208	0.0195546	0.00856095	0.00287208	0.000574417	0.0768178	0.0953736	0.00287208	0.0582252	0.0602367	0.00287208	0.000574417	NA
			D	0.911727	0.0383884	0.212079	0.373009	1.17596	1.40297	0.375878	0.0159111	0.0505485	0.0985981	0.0559348	0.138773	0.0521412	0.00871704	0.156585	0.402507	1.0702	0.250635	0.0212553	0.000574417	0.0666943	0.197972	0.309795	0.32863	0.0212553	0.179546	0.143029	0.0273331	0.100404	0.00843815	0.0147902	0.0131396	0.00287208	0.00287208	0.0201629	0.00881208	0.0156986	0.00287208	0.0985141	0.128993	0.00287208	0.0959058	0.115477	0.0144184	0.00287208	NA
			E	0.899406	0.0346405	0.161037	0.0834709	0.175377	0.127815	0.000574417	0.000574417	0.00287208	0.0133852	0.0131161	0.00287208	0.00869095	0.000574417	0.00941741	0.0171676	0.0517353	0.000574417	0.000574417	0.000574417	0.00287208	0.0114307	0.00287208	0.000574417	0.000574417	0.00913285	0.000574417	0.000574417	0.000574417	0.000574417	0.00287208	0.00287208	0.000574417	0.000574417	0.000574417	0.000574417	0.000574417	0.000574417	0.0556287	0.0558037	0.000574417	0.0100964	0.000574417	0.000574417	0.000574417	NA
			A	0.919687	0.0160592	0.127333	0.118879	0.338667	0.421847	0.130151	0.00287208	0.00287208	0.00818746	0.00287208	0.0127616	0.00287208	0.00287208	0.0283378	0.0702614	0.291604	0.0955528	0.00614276	0.00287208	0.019482	0.0579531	0.046316	0.0832775	0.00614276	0.0723191	0.0480668	0.00287208	0.000574417	0.000574417	0.000574417	0.000574417	0.000574417	0.000574417	0.00815917	0.00287208	0.00287208	0.000574417	0.0852266	0.103363	0.00287208	0.0355191	0.0252462	0.000574417	0.000574417	NA
			B	0.91307	0.0179168	0.157224	0.151979	0.451643	0.541092	0.162674	0.00287208	0.00287208	0.01003	0.00287208	0.0177142	0.00728282	0.00287208	0.0475198	0.106968	0.400978	0.117426	0.00903956	0.00287208	0.0337732	0.0889649	0.0855916	0.123937	0.00903956	0.0920437	0.061197	0.00287208	0.00287208	0.000574417	0.000574417	0.000574417	0.000574417	0.00287208	0.0101248	0.00287208	0.000574417	0.000574417	0.0676007	0.0929735	0.00287208	0.0296391	0.0251308	0.000574417	0.000574417	NA
		10	C	0.91195	0.0163281	0.236994	0.266292	0.812039	1.00294	0.27117	0.0086826	0.00287208	0.0279444	0.0138117	0.0462553	0.0171931	0.00635812	0.0903769	0.220178	0.771424	0.191425	0.0134673	0.00287208	0.0623896	0.155539	0.19906	0.216426	0.0134673	0.141346	0.0991257	0.0107689	0.0123289	0.000574417	0.000574417	0.00287208	0.000574417	0.00287208	0.017323	0.00287208	0.000574417	0.000574417	0.0587374	0.0820858	0.00287208	0.0213863	0.0240992	0.000574417	0.000574417	NA
			D	0.928336	0.032975	0.241156	0.326168	0.918543	0.796878	0.000574417	0.000574417	0.0519899	0.0062322	0.0291469	0.0578186	0.0945554	0.00611901	0.123218	0.244094	0.562509	0.0474848	0.000574417	0.000574417	0.0446293	0.0895131	0.12094	0.0667666	0.000574417	0.0536907	0.0214459	0.000574417	0.032363	0.000574417	0.000574417	0.00287208	0.000574417	0.000574417	0.00287208	0.000574417	0.00287208	0.000574417	0.0323637	0.0377448	0.000574417	0.027278	0.0219628	0.000574417	0.000574417	NA
			E	0.889748	0.0196453	0.125809	0.112962	0.332753	0.436617	0.155161	0.0059937	0.00287208	0.00660681	0.00287208	0.0139716	0.00661172	0.00287208	0.0256733	0.0618251	0.259608	0.09431	0.0106492	0.00287208	0.0190196	0.0500762	0.0478799	0.0812997	0.0106492	0.0814492	0.0578791	0.00287208	0.000574417	0.000574417	0.000574417	0.000574417	0.000574417	0.000574417	0.00803641	0.000574417	0.00287208	0.000574417	0.0709041	0.0751816	0.00287208	0.0546244	0.037811	0.000574417	0.000574417	NA
			A	0.913456	0.0167349	0.106116	0.11214	0.336854	0.454824	0.141048	0.00287208	0.00287208	0.00723156	0.000574417	0.0128681	0.00287208	0.00287208	0.0295797	0.0797799	0.29724	0.0961022	0.00763454	0.00287208	0.019112	0.0559604	0.0558629	0.0927071	0.00763454	0.0680648	0.0469588	0.00287208	0.000574417	0.000574417	0.000574417	0.000574417	0.000574417	0.000574417	0.00633695	0.000574417	0.000574417	0.000574417	0.0510215	0.0668142	0.00287208	0.0239769	0.0188984	0.000574417	0.000574417	NA
			B	0.925844	0.0137492	0.121713	0.128223	0.376233	0.498851	0.169554	0.00707923	0.00287208	0.0084579	0.00287208	0.0151612	0.00632623	0.00287208	0.0355558	0.0857869	0.341252	0.105083	0.0115442	0.00287208	0.0260377	0.0756738	0.0672994	0.103809	0.0115442	0.0761483	0.0492953	0.00287208	0.00287208	0.000574417	0.000574417	0.000574417	0.000574417	0.000574417	0.010352	0.000574417	0.000574417	0.000574417	0.051096	0.0629835	0.00287208	0.0225582	0.0204546	0.000574417	0.000574417	NA
		11	C	0.923236	0.0127879	0.170356	0.196902	0.62257	0.782748	0.224153	0.0100587	0.00287208	0.0125622	0.0100839	0.0322603	0.0112383	0.00287208	0.0636291	0.15566	0.548342	0.152927	0.0132787	0.00287208	0.0454926	0.122208	0.137237	0.158982	0.0132787	0.108979	0.0767906	0.0095254	0.0066761	0.000574417	0.000574417	0.00287208	0.000574417	0.00287208	0.0120818	0.00287208	0.00287208	0.000574417	0.0647336	0.0818432	0.00287208	0.0307842	0.0287748	0.000574417	0.000574417	NA
			D	0.918598	0.0306178	0.132505	0.275783	0.965615	1.19435	0.298017	0.00610383	0.036142	0.0661757	0.0406069	0.110286	0.0413485	0.00287208	0.0829721	0.289214	0.784904	0.168636	0.0114221	0.000574417	0.0318094	0.122987	0.179788	0.210305	0.0114221	0.129617	0.0998978	0.0128477	0.089055	0.00287208	0.0126495	0.00951019	0.000574417	0.00287208	0.0141468	0.00633506	0.00287208	0.00287208	0.0586238	0.0780851	0.00287208	0.0643907	0.0731583	0.00717777	0.000574417	NA
			E	0.903699	0.0211528	0.101996	0.0871351	0.251354	0.327457	0.099347	0.00287208	0.00287208	0.0122208	0.00287208	0.00948947	0.00287208	0.00287208	0.0180905	0.0437872	0.184817	0.0600358	0.00287208	0.00287208	0.0136432	0.0384376	0.0294124	0.0552586	0.00287208	0.0553922	0.0364785	0.00287208	0.000574417	0.000574417	0.000574417	0.000574417	0.000574417	0.000574417	0.00287208	0.000574417	0.000574417	0.000574417	0.0706848	0.0906033	0.00287208	0.0341353	0.0220492	0.000574417	0.000574417	NA
			A	0.914469	0.011146	0.0955887	0.114838	0.344611	0.475852	0.173901	0.00287208	0.00287208	0.0137786	0.00287208	0.0144916	0.00716919	0.00287208	0.0275935	0.0771686	0.306097	0.0942925	0.00724985	0.00287208	0.0193309	0.0645318	0.0597219	0.0968298	0.00724985	0.0783442	0.0525611	0.00287208	0.00287208	0.000574417	0.000574417	0.000574417	0.000574417	0.000574417	0.0074877	0.00287208	0.00287208	0.000574417	0.0818576	0.106237	0.00287208	0.0339582	0.0264923	0.000574417	0.000574417	NA
			B	0.91999	0.0123576	0.13778	0.143145	0.404481	0.503132	0.129772	0.00287208	0.000574417	0.0258217	0.00287208	0.0145227	0.00287208	0.00287208	0.0401075	0.0951417	0.368578	0.103193	0.00287208	0.000574417	0.0285727	0.0785037	0.0793993	0.106913	0.00287208	0.0819995	0.0515516	0.00287208	0.000574417	0.000574417	0.000574417	0.000574417	0.000574417	0.000574417	0.0104901	0.000574417	0.000574417	0.000574417	0.0456648	0.0639649	0.00287208	0.0247273	0.0231107	0.000574417	0.000574417	NA
		12	C	0.932998	0.00827881	0.154803	0.213461	0.558858	0.628154	0.151571	0.00287208	0.00611608	0.0274934	0.0124177	0.029863	0.00970552	0.00287208	0.0815152	0.185292	0.521937	0.123178	0.0119221	0.00287208	0.0589473	0.14209	0.168043	0.153848	0.0119221	0.100453	0.0638906	0.00287208	0.00981657	0.000574417	0.000574417	0.00287208	0.000574417	0.00287208	0.0112211	0.00287208	0.00287208	0.000574417	0.0686208	0.0916619	0.00287208	0.036257	0.033385	0.000574417	0.000574417	NA
			D	0.911625	0.0199541	0.235518	0.393759	1.08871	1.18628	0.273735	0.00287208	0.0223428	0.0808202	0.0417117	0.0960296	0.0307924	0.00851046	0.16467	0.381161	0.996574	0.209706	0.014633	0.00287208	0.0919735	0.216545	0.32808	0.299757	0.014633	0.155913	0.118544	0.0115508	0.0651675	0.00287208	0.00709959	0.000574417	0.000574417	0.00287208	0.0175151	0.00287208	0.00287208	0.00287208	0.053923	0.072969	0.00287208	0.0593663	0.0637289	0.00287208	0.000574417	NA
			E	0.912396	0.0167519	0.0935565	0.100638	0.279221	0.379311	0.13413	0.00287208	0.00287208	0.00582436	0.00287208	0.011778	0.00287208	0.00287208	0.0220133	0.0590971	0.24412	0.0412929	0.0075446	0.000574417	0.0156426	0.0510632	0.0475933	0.0827181	0.0075446	0.058771	0.0389596	0.00287208	0.00287208	0.000574417	0.000574417	0.000574417	0.000574417	0.000574417	0.00614702	0.00287208	0.00287208	0.000574417	0.0461768	0.0536027	0.00287208	0.0222932	0.0179527	0.000574417	0.000574417	NA
	Mo17		A	0.906855	0.0237521	0.0918962	0.140484	0.565289	0.467702	0.118664	0.00287208	0.00287208	0.00287208	0.00967924	0.0227793	0.00677377	0.00287208	0.0519522	0.338029	0.819808	0.212549	0.010644	0.00287208	0.0216749	0.113079	0.153825	0.178605	0.0145556	0.144974	0.0956773	0.00634371	0.00686173	0.000574417	0.000574417	0.000574417	0.000574417	0.00732529	0.0238706	0.00953405	0.00287208	0.000574417	0.0442045	0.0410367	0.00287208	0.0480165	0.0565461	0.00287208	0.000574417	NA
			B	0.910935	0.0197692	0.139849	0.235786	0.996728	0.849274	0.205435	0.00287208	0.00287208	0.0109229	0.0159653	0.0391287	0.0111525	0.00287208	0.0968171	0.56927	1.42882	0.392588	0.0118959	0.000574417	0.0350232	0.180142	0.251901	0.300081	0.0258646	0.246499	0.1572	0.00929421	0.0124428	0.000574417	0.000574417	0.000574417	0.000574417	0.0135336	0.0373533	0.011975	0.00287208	0.000574417	0.110684	0.101607	0.00287208	0.0422848	0.0629432	0.00287208	0.000574417	NA
		1	D	0.905011	0.0224801	0.10561	0.216897	1.0124	0.894338	0.19844	0.00287208	0.0181334	0.0214293	0.0269276	0.0655723	0.022389	0.000574417	0.0813477	0.526358	1.20819	0.294272	0.0120394	0.00287208	0.0385938	0.187981	0.267016	0.299319	0.028319	0.22412	0.173434	0.0187306	0.0438411	0.00287208	0.00767696	0.00287208	0.00287208	0.0115253	0.0373013	0.0205603	0.0130522	0.00287208	0.059346	0.0664927	0.00287208	0.158808	0.181215	0.0213169	0.00287208	NA
			E	0.898058	0.0376925	0.124846	0.260983	1.21556	1.1892	0.302418	0.00287208	0.0615618	0.0474498	0.0512559	0.123461	0.0486133	0.000574417	0.0846078	0.532946	1.33171	0.285767	0.00920846	0.00287208	0.0352418	0.183435	0.312086	0.356759	0.0265788	0.2231	0.20315	0.0309991	0.0943	0.00287208	0.0130169	0.00972467	0.00817073	0.011531	0.0405607	0.0256426	0.0370491	0.0119555	0.0587706	0.0574023	0.00287208	0.29459	0.373749	0.0572673	0.0128676	NA
			A	0.906855	0.0180751	0.0801982	0.148022	0.625675	0.509852	0.112345	0.00287208	0.00287208	0.000574417	0.0107618	0.0240306	0.00287208	0.000574417	0.0558929	0.372192	0.855161	0.212102	0.00602003	0.00287208	0.0228187	0.131908	0.15515	0.17001	0.0160948	0.137492	0.0857082	0.00287208	0.00287208	0.000574417	0.00580353	0.00287208	0.000574417	0.0060331	0.0229305	0.00287208	0.00287208	0.000574417	0.0649183	0.0326608	0.00287208	0.0412369	0.0559709	0.000574417	0.000574417	NA
		2	C	0.907941	0.00962698	0.0908169	0.178105	0.805607	0.656311	0.14302	0.00287208	0.00287208	0.00287208	0.014311	0.0346918	0.0100163	0.000574417	0.0738167	0.439437	1.07748	0.27865	0.0142086	0.00287208	0.0333056	0.170275	0.198134	0.231631	0.0195302	0.184608	0.134575	0.0111368	0.0127693	0.000574417	0.00287208	0.000574417	0.000574417	0.0120472	0.0313847	0.0122675	0.00287208	0.000574417	0.0558051	0.0471649	0.00287208	0.0746298	0.102627	0.00287208	0.000574417	NA
			D	0.905011	0.0167508	0.103054	0.224766	1.02218	0.881666	0.200497	0.00287208	0.0133365	0.0173736	0.0246363	0.0680946	0.0224429	0.000574417	0.0889141	0.541397	1.28352	0.299916	0.0121221	0.00592524	0.0423372	0.192626	0.267212	0.311859	0.0242102	0.242738	0.178879	0.0260922	0.0445635	0.00287208	0.00287208	0.00287208	0.00287208	0.0167926	0.0398702	0.0225366	0.0107926	0.00287208	0.0560934	0.0441729	0.00287208	0.138718	0.188651	0.0192432	0.00287208	NA
			E	0.898058	0.0399659	0.138497	0.278671	1.36522	1.19612	0.247423	0.000574417	0.040721	0.0276067	0.0402112	0.108223	0.0348555	0.000574417	0.0858952	0.5591	1.40659	0.27591	0.00287208	0.00582462	0.0382757	0.19155	0.313925	0.348133	0.0121925	0.23113	0.181757	0.0119354	0.0796976	0.000574417	0.00287208	0.00287208	0.00634727	0.0113756	0.0392777	0.0173091	0.0387225	0.0129842	0.0913117	0.0703373	0.00832576	0.405817	0.519911	0.0683465	0.0119287	NA
			A	0.906855	0.010658	0.070635	0.145065	0.600683	0.488732	0.118757	0.00287208	0.00287208	0.00287208	0.0106771	0.0245494	0.00684159	0.00287208	0.0618467	0.373353	0.853961	0.220447	0.0131252	0.00287208	0.0254661	0.128507	0.146319	0.17446	0.0199092	0.141692	0.0938721	0.0114073	0.00969563	0.000574417	0.000574417	0.00287208	0.000574417	0.00846647	0.0254189	0.00946691	0.00287208	0.000574417	0.0429869	0.036562	0.00287208	0.0395022	0.0568536	0.00287208	0.000574417	NA
			B	0.910935	0.00918449	0.0804646	0.168797	0.706653	0.581054	0.138209	0.00287208	0.00287208	0.00287208	0.0126502	0.0285839	0.00832132	0.000574417	0.0718661	0.437689	0.969044	0.255463	0.0162382	0.00287208	0.029982	0.149167	0.170363	0.200372	0.0227581	0.156791	0.109694	0.00724629	0.0107893	0.000574417	0.000574417	0.00287208	0.000574417	0.0089411	0.0314865	0.00823963	0.00287208	0.000574417	0.0554777	0.0449039	0.00287208	0.0436949	0.0645354	0.00287208	0.000574417	NA
		3	C	0.907941	0.011361	0.0890354	0.193972	0.869263	0.699016	0.156277	0.00287208	0.00591743	0.00588831	0.0166218	0.0391137	0.0119636	0.000574417	0.0823586	0.524307	1.13056	0.279028	0.0118847	0.00287208	0.0365568	0.189849	0.21575	0.238182	0.0241931	0.202824	0.137872	0.0121672	0.0196053	0.000574417	0.000574417	0.00287208	0.00287208	0.0117451	0.0315159	0.0114888	0.00287208	0.000574417	0.0469542	0.0402111	0.00287208	0.0745388	0.106925	0.00763217	0.000574417	NA
			D	0.905011	0.0177022	0.0921854	0.234368	1.08014	0.914444	0.200039	0.00287208	0.0168547	0.0160335	0.0282041	0.0679397	0.0219159	0.000574417	0.0930858	0.640593	1.33655	0.322816	0.0127733	0.00287208	0.0461263	0.224422	0.294039	0.327602	0.0290287	0.248818	0.188234	0.021067	0.053514	0.00287208	0.00287208	0.00287208	0.00287208	0.0164179	0.0397747	0.0199535	0.0116257	0.00287208	0.0595246	0.0583676	0.00287208	0.133558	0.191702	0.0228968	0.00287208	NA
			E	0.898058	0.0564266	0.11962	0.269912	1.34953	1.23197	0.261991	0.00287208	0.0706798	0.0442471	0.0521444	0.12519	0.0446686	0.000574417	0.0846823	0.610612	1.44046	0.312963	0.00766849	0.00287208	0.0371648	0.213603	0.337779	0.376584	0.0313494	0.239134	0.196191	0.0236654	0.107364	0.00287208	0.00923503	0.0107861	0.0084528	0.0124828	0.0426849	0.0256904	0.0341695	0.0125433	0.0443977	0.0465757	0.00287208	0.277201	0.377824	0.0660769	0.0162018	NA
			A	0.906855	0.0394017	0.0692382	0.14946	0.658695	0.569248	0.127184	0.00287208	0.00287208	0.00287208	0.014413	0.0304234	0.00918584	0.000574417	0.0562812	0.426662	0.863836	0.210883	0.0080776	0.00287208	0.0237592	0.157955	0.172234	0.172892	0.0129629	0.150697	0.0964567	0.00671835	0.0159392	0.000574417	0.00287208	0.00287208	0.000574417	0.00734877	0.0216932	0.0109453	0.00287208	0.000574417	0.105235	0.0791466	0.00287208	0.0745505	0.0938137	0.00287208	0.000574417	NA
			B	0.910935	0.0308075	0.0670282	0.160216	0.730231	0.641368	0.139165	0.00287208	0.00287208	0.00287208	0.0159741	0.0352341	0.0100519	0.00287208	0.0551398	0.44397	0.921848	0.220857	0.00698387	0.000574417	0.0255204	0.155483	0.161712	0.178595	0.0108171	0.166423	0.101669	0.00580447	0.0166139	0.000574417	0.00287208	0.00287208	0.000574417	0.00727579	0.0251076	0.0111966	0.00287208	0.000574417	0.0984821	0.0751715	0.00287208	0.0657505	0.0867512	0.00287208	0.000574417	NA
		4	C	0.907941	0.0187573	0.0717736	0.162707	0.761178	0.670289	0.134957	0.00287208	0.00287208	0.00287208	0.0164605	0.0381197	0.0117753	0.00287208	0.0540044	0.410307	0.915641	0.231641	0.00700674	0.00287208	0.0269814	0.157401	0.14802	0.192209	0.0108884	0.181542	0.120295	0.00796269	0.0199937	0.000574417	0.00287208	0.00287208	0.000574417	0.00770254	0.029312	0.0117088	0.00287208	0.000574417	0.0911247	0.0587164	0.00287208	0.0648932	0.0813071	0.00576451	0.000574417	NA
			D	0.905011	0.021742	0.0578433	0.147239	0.803228	0.765158	0.143701	0.00287208	0.00287208	0.00831224	0.0215884	0.0600038	0.0196918	0.00287208	0.0414842	0.353879	0.823881	0.199769	0.00287208	0.00287208	0.0233786	0.127858	0.160082	0.190741	0.00848796	0.180504	0.129093	0.00764672	0.0355164	0.00287208	0.00287208	0.00287208	0.00287208	0.00775478	0.0258572	0.0112244	0.00933423	0.00287208	0.135132	0.0839937	0.00287208	0.111508	0.143947	0.0154532	0.000574417	NA
			E	0.898058	0.019104	0.0654125	0.184369	1.14554	1.11008	0.219658	0.00287208	0.0194228	0.0228048	0.0420521	0.129596	0.0429473	0.00287208	0.0379447	0.335777	0.97282	0.247629	0.00789777	0.000574417	0.0205264	0.145366	0.220988	0.280322	0.0240344	0.263867	0.208638	0.0302675	0.0832993	0.00287208	0.0134459	0.00603652	0.00601259	0.010426	0.0353134	0.0220152	0.0295399	0.0111443	0.102906	0.0909996	0.00287208	0.218899	0.277198	0.0412317	0.0101695	NA
			A	0.906855	0.0303791	0.0964763	0.23419	1.0648	0.895923	0.203529	0.00580354	0.00287208	0.00287208	0.0246576	0.0479507	0.0132397	0.000574417	0.0829537	0.666301	1.39236	0.337754	0.0134468	0.00287208	0.0335113	0.252666	0.271086	0.30459	0.0243929	0.238933	0.15754	0.0108864	0.0259066	0.00287208	0.00287208	0.00287208	0.00287208	0.01069	0.0414408	0.0160514	0.00638761	0.000574417	0.108878	0.0763069	0.00287208	0.104272	0.137012	0.00287208	0.000574417	NA
			B	0.910935	0.0390476	0.0584416	0.138332	0.647869	0.575846	0.134229	0.00287208	0.00287208	0.00287208	0.0149504	0.0310444	0.0096342	0.00287208	0.0483575	0.374376	0.822106	0.22914	0.0109609	0.00287208	0.023111	0.145918	0.148832	0.186325	0.0164504	0.160613	0.10438	0.00879483	0.016401	0.00287208	0.00287208	0.00287208	0.000574417	0.00730719	0.0232822	0.011114	0.00689741	0.000574417	0.104879	0.0752477	0.00287208	0.100555	0.116966	0.00697991	0.000574417	NA
		5	C	0.907941	0.0227168	0.0974404	0.24377	1.20616	1.10207	0.25181	0.00635029	0.00287208	0.00625532	0.0280517	0.0668888	0.0207965	0.00287208	0.0832591	0.640004	1.45263	0.398414	0.0206336	0.00287208	0.0430098	0.261185	0.284967	0.366166	0.0332748	0.306563	0.20638	0.0218	0.0405892	0.00287208	0.00287208	0.00287208	0.000574417	0.0156157	0.0418543	0.0234664	0.00287208	0.000574417	0.0571542	0.0689207	0.00287208	0.0613774	0.104632	0.00576609	0.000574417	NA
			D	0.905011	0.0309768	0.0715817	0.180188	0.995389	1.01048	0.257064	0.00626621	0.00960489	0.0132291	0.0303137	0.0819041	0.0339708	0.00287208	0.0581091	0.462195	1.0765	0.304443	0.0162558	0.00287208	0.0333236	0.195759	0.232345	0.327609	0.0325448	0.253632	0.19888	0.0321489	0.0505002	0.00287208	0.0103336	0.00287208	0.00287208	0.0128779	0.0325532	0.0187366	0.0154674	0.00287208	0.0891612	0.0655866	0.00287208	0.169021	0.218894	0.0236712	0.00287208	NA
			E	0.898058	0.0209058	0.0990862	0.226413	1.30086	1.41525	0.352024	0.00287208	0.0355536	0.0324096	0.0466085	0.128942	0.0596247	0.00287208	0.0624373	0.489785	1.4053	0.318824	0.00961994	0.000574417	0.0323516	0.203348	0.320917	0.405394	0.0278638	0.261733	0.215716	0.0222669	0.0933929	0.00287208	0.016432	0.0128132	0.0104668	0.0140406	0.044755	0.0246206	0.0367684	0.0109478	0.0868473	0.0682838	0.00700452	0.279304	0.384184	0.062717	0.0128682	NA
			A	0.906855	0.0344703	0.0799474	0.168367	0.729377	0.66685	0.16189	0.00287208	0.00287208	0.00287208	0.0207201	0.0337591	0.011194	0.00287208	0.0628005	0.471029	0.990488	0.269005	0.0184464	0.00287208	0.0306548	0.174187	0.214114	0.236572	0.0231948	0.184085	0.129917	0.0136306	0.013711	0.00287208	0.00287208	0.00287208	0.00287208	0.0106849	0.0313698	0.0136664	0.00599304	0.000574417	0.0883858	0.0669569	0.00287208	0.0955496	0.12038	0.00798577	0.000574417	NA
			B	0.910935	0.0302655	0.0667757	0.158173	0.733462	0.644576	0.159656	0.0058562	0.00287208	0.00287208	0.0138461	0.0337897	0.0110732	0.00287208	0.0621059	0.458362	1.03374	0.281478	0.0175702	0.00287208	0.0267138	0.155533	0.180942	0.222305	0.0228802	0.179388	0.124334	0.0129613	0.013801	0.00287208	0.00287208	0.00287208	0.00287208	0.00992666	0.0284061	0.0165128	0.00287208	0.000574417	0.0520063	0.0487817	0.00287208	0.0455479	0.0726147	0.00287208	0.000574417	NA
		6	C	0.907941	0.0351343	0.0731835	0.174187	0.881093	0.771433	0.202896	0.00712709	0.00287208	0.00287208	0.0170453	0.0426238	0.0145535	0.00287208	0.0672716	0.488822	1.15933	0.318589	0.0263022	0.00287208	0.0362669	0.19009	0.225094	0.295251	0.033835	0.208063	0.161796	0.0270356	0.0199318	0.00287208	0.00287208	0.00287208	0.00287208	0.0117687	0.0343427	0.0184361	0.00765727	0.000574417	0.0821138	0.0649546	0.00287208	0.113643	0.15102	0.0123339	0.00287208	NA
			D	0.905011	0.0369371	0.0734847	0.194058	1.04371	1.02471	0.257106	0.00867652	0.0121544	0.0145734	0.0294338	0.0803346	0.0305698	0.00287208	0.0674239	0.532479	1.26281	0.357038	0.0267197	0.00287208	0.0377663	0.190144	0.267914	0.370527	0.0418888	0.241374	0.224924	0.0358912	0.0521581	0.00287208	0.0101445	0.00287208	0.00287208	0.0175973	0.0381633	0.0257193	0.0144135	0.00287208	0.0689225	0.058114	0.00287208	0.151227	0.215065	0.0357691	0.00740108	NA
			E	0.898058	0.0224142	0.087713	0.250928	1.46915	1.5125	0.352417	0.00639707	0.0458313	0.0466029	0.060269	0.16912	0.0706579	0.00287208	0.0643926	0.590849	1.52517	0.376601	0.0152143	0.000574417	0.0328093	0.237811	0.356145	0.466217	0.0368474	0.284093	0.250518	0.0393761	0.119524	0.00287208	0.0226519	0.0088662	0.0153789	0.0163676	0.0517641	0.0320278	0.0416057	0.0190063	0.100637	0.069674	0.00839621	0.336807	0.472034	0.0994469	0.0213256	NA
			A	0.906855	0.0143157	0.0723225	0.128921	0.538314	0.395671	0.0784867	0.000574417	0.00287208	0.00287208	0.00736203	0.0170006	0.000574417	0.000574417	0.0420472	0.338862	0.687678	0.132848	0.000574417	0.000574417	0.0140558	0.101649	0.135133	0.120016	0.000574417	0.104805	0.0487033	0.000574417	0.00287208	0.000574417	0.000574417	0.000574417	0.000574417	0.00287208	0.0165919	0.00287208	0.00287208	0.000574417	0.0626695	0.0549204	0.00287208	0.0634606	0.0743564	0.00287208	0.000574417	NA
			B	0.910935	0.01646	0.0767078	0.138782	0.587274	0.427196	0.0859499	0.000574417	0.00287208	0.000574417	0.00742781	0.0182941	0.000574417	0.000574417	0.0474788	0.367747	0.765025	0.155139	0.000574417	0.000574417	0.0180064	0.103674	0.126795	0.121339	0.000574417	0.102757	0.0481644	0.000574417	0.00641274	0.000574417	0.000574417	0.000574417	0.000574417	0.00287208	0.0129893	0.00287208	0.00287208	0.000574417	0.0596999	0.0316234	0.00287208	0.0461633	0.0505455	0.000574417	0.000574417	NA
		7	C	0.907941	0.00717393	0.075806	0.1365	0.591021	0.455914	0.0846505	0.000574417	0.00287208	0.00287208	0.00743677	0.0192745	0.000574417	0.00287208	0.0448978	0.33693	0.718564	0.149201	0.000574417	0.000574417	0.0150535	0.103214	0.118338	0.127835	0.000574417	0.104265	0.0506646	0.000574417	0.00647707	0.000574417	0.000574417	0.000574417	0.000574417	0.00287208	0.0105563	0.00287208	0.00287208	0.000574417	0.0290864	0.0265299	0.00287208	0.0430995	0.0485439	0.000574417	0.000574417	NA
			D	0.905011	0.00680508	0.0796995	0.163244	0.781052	0.596315	0.0956232	0.000574417	0.00287208	0.00287208	0.0110241	0.0326784	0.00287208	0.00287208	0.0451158	0.354072	0.77295	0.129073	0.000574417	0.000574417	0.0151829	0.0950056	0.134104	0.128609	0.000574417	0.110651	0.0506248	0.000574417	0.0151438	0.000574417	0.000574417	0.000574417	0.000574417	0.00287208	0.00947032	0.00287208	0.00287208	0.000574417	0.0534789	0.0528799	0.00287208	0.0571581	0.0815509	0.00287208	0.000574417	NA
			E	0.898058	0.0190532	0.0743262	0.188151	0.949631	0.890119	0.188475	0.00287208	0.0249188	0.0189298	0.0322602	0.0845976	0.03411	0.00287208	0.0414341	0.366777	0.995787	0.230404	0.00287208	0.000574417	0.0192577	0.146529	0.237046	0.287264	0.0155989	0.175822	0.148394	0.0128459	0.0623961	0.00287208	0.00990483	0.00702547	0.0084911	0.00966501	0.0302273	0.01945	0.0263388	0.0100079	0.059853	0.0598842	0.00287208	0.24857	0.279881	0.0403508	0.00287208	NA
			A	0.906855	0.0135713	0.0613833	0.109184	0.483409	0.399302	0.0902111	0.000574417	0.00287208	0.0291179	0.00837824	0.0184008	0.00590142	0.000574417	0.0298191	0.265176	0.594857	0.135716	0.000574417	0.000574417	0.0109199	0.0801173	0.109692	0.117691	0.000574417	0.0913929	0.0503525	0.000574417	0.00844003	0.000574417	0.000574417	0.000574417	0.000574417	0.00287208	0.00987851	0.00287208	0.00287208	0.000574417	0.0701217	0.0640469	0.00287208	0.0501161	0.056555	0.000574417	0.000574417	NA
			B	0.910935	0.0109986	0.0541921	0.100911	0.462576	0.397416	0.0852573	0.000574417	0.00287208	0.0330714	0.000574417	0.0186112	0.000574417	0.000574417	0.0286383	0.236734	0.55475	0.127393	0.000574417	0.000574417	0.00782354	0.0702754	0.0897463	0.100058	0.000574417	0.0865319	0.0473823	0.000574417	0.0077856	0.000574417	0.000574417	0.000574417	0.000574417	0.000574417	0.00915083	0.000574417	0.00287208	0.000574417	0.0906771	0.0568857	0.00287208	0.0412858	0.0451994	0.000574417	0.000574417	NA
		8	C	0.907941	0.0074888	0.0582969	0.116189	0.575107	0.50191	0.103845	0.000574417	0.00287208	0.0401138	0.0102388	0.0286047	0.000574417	0.000574417	0.0296153	0.245947	0.615187	0.144738	0.000574417	0.000574417	0.00991677	0.0696164	0.100585	0.120606	0.000574417	0.101584	0.0570026	0.000574417	0.0123137	0.000574417	0.000574417	0.000574417	0.000574417	0.00287208	0.00770018	0.000574417	0.00287208	0.000574417	0.0959813	0.0728647	0.00287208	0.0602684	0.0686414	0.000574417	0.000574417	NA
			D	0.905011	0.0109063	0.0599656	0.126488	0.691793	0.660452	0.128034	0.000574417	0.00910148	0.014911	0.018464	0.0518744	0.0144241	0.000574417	0.0229068	0.219806	0.614565	0.147846	0.000574417	0.000574417	0.00843593	0.0691224	0.108001	0.137451	0.000574417	0.120197	0.0768847	0.000574417	0.0186179	0.000574417	0.000574417	0.000574417	0.000574417	0.000574417	0.00848309	0.000574417	0.0066522	0.000574417	0.0754559	0.0577277	0.00287208	0.0979755	0.0985819	0.00287208	0.000574417	NA
			E	0.898058	0.0284345	0.068081	0.132597	0.804067	0.950936	0.195597	0.000574417	0.0386976	0.0257396	0.0346621	0.0991718	0.0389514	0.000574417	0.0152104	0.138635	0.543204	0.143775	0.000574417	0.000574417	0.00287208	0.0430791	0.107156	0.16846	0.000574417	0.128354	0.0947991	0.000574417	0.0326845	0.000574417	0.000574417	0.00287208	0.000574417	0.000574417	0.00993499	0.00287208	0.0252448	0.00287208	0.105738	0.0794226	0.00287208	0.235031	0.241919	0.0156244	0.000574417	NA
			A	0.906855	0.0309788	0.126418	0.19627	0.830884	0.69952	0.163578	0.00287208	0.00287208	0.00287208	0.0139079	0.0325718	0.00823512	0.000574417	0.0618864	0.468278	1.02503	0.250367	0.00722139	0.000574417	0.0252221	0.165216	0.213119	0.223737	0.0114884	0.176676	0.112286	0.00287208	0.0132336	0.000574417	0.000574417	0.000574417	0.000574417	0.00664282	0.0257444	0.00693685	0.00287208	0.000574417	0.0690001	0.0492526	0.00287208	0.0705849	0.0941503	0.00287208	0.000574417	NA
			B	0.910935	0.021465	0.0846144	0.141781	0.619987	0.537836	0.129795	0.00287208	0.00287208	0.00287208	0.0108025	0.0257861	0.00725089	0.000574417	0.0432551	0.32107	0.737208	0.195783	0.000574417	0.00287208	0.0206374	0.109465	0.138518	0.159776	0.0144831	0.130485	0.0853163	0.00287208	0.01143	0.000574417	0.000574417	0.000574417	0.000574417	0.00287208	0.0165109	0.00287208	0.00287208	0.000574417	0.115334	0.0687974	0.00287208	0.0750801	0.0946443	0.00287208	0.000574417	NA
		9	C	0.907941	0.0127584	0.0814024	0.148541	0.697345	0.623245	0.15203	0.00287208	0.00287208	0.00287208	0.0130558	0.0345729	0.0109099	0.00287208	0.0443408	0.32765	0.755961	0.203121	0.00761821	0.000574417	0.0198629	0.115298	0.146214	0.182199	0.0116772	0.144632	0.0976028	0.00287208	0.0152452	0.000574417	0.00287208	0.000574417	0.000574417	0.00630477	0.01845	0.00644608	0.00287208	0.000574417	0.0856841	0.050247	0.00287208	0.0778859	0.0956784	0.00287208	0.000574417	NA
			D	0.905011	0.0106647	0.0707812	0.157604	0.83286	0.847065	0.197284	0.00287208	0.00680648	0.00287208	0.0210198	0.0648876	0.024951	0.000574417	0.0378209	0.294441	0.765456	0.207971	0.00287208	0.000574417	0.0204846	0.111288	0.161552	0.209839	0.0121972	0.164741	0.119421	0.00718124	0.0320037	0.000574417	0.00287208	0.00287208	0.00287208	0.00287208	0.0185229	0.00685077	0.00805765	0.00287208	0.0545309	0.0504413	0.00287208	0.119711	0.140944	0.00287208	0.000574417	NA
			E	0.898058	0.0289273	0.104878	0.226439	1.10966	1.18912	0.270389	0.00287208	0.0393457	0.0285636	0.0487018	0.132818	0.0570187	0.000574417	0.045876	0.329017	0.816457	0.1753	0.00287208	0.00287208	0.0174591	0.113986	0.175731	0.213327	0.016791	0.15435	0.127498	0.0105046	0.06385	0.00287208	0.00703879	0.00287208	0.0105578	0.00287208	0.0255882	0.0132117	0.0346636	0.0122636	0.0863108	0.0621362	0.00622097	0.301918	0.339437	0.0456178	0.0125998	NA
			A	0.906855	0.0223299	0.0891224	0.147165	0.630182	0.533084	0.130037	0.00287208	0.00287208	0.00287208	0.0113278	0.0261493	0.00287208	0.00287208	0.0582674	0.396855	0.859059	0.222184	0.0116038	0.00287208	0.0253374	0.136935	0.171163	0.187289	0.0201084	0.162522	0.107675	0.00796595	0.00922294	0.000574417	0.00287208	0.000574417	0.000574417	0.0114632	0.0248679	0.0124874	0.00287208	0.000574417	0.0543622	0.0382749	0.00287208	0.0742766	0.092917	0.00287208	0.000574417	NA
			B	0.910935	0.0165639	0.0861794	0.157247	0.679889	0.595845	0.142159	0.00287208	0.00287208	0.00934627	0.0124693	0.030603	0.00818556	0.00287208	0.0597746	0.393377	0.892406	0.241651	0.00964125	0.00287208	0.0257983	0.135764	0.176901	0.192871	0.0136337	0.161619	0.106794	0.00646134	0.00839229	0.000574417	0.000574417	0.00287208	0.000574417	0.0074109	0.0236704	0.00726258	0.00287208	0.000574417	0.119325	0.104728	0.00287208	0.0447926	0.062149	0.00287208	0.000574417	NA
		10	C	0.907941	0.0128029	0.105837	0.18483	0.798785	0.70329	0.165965	0.00287208	0.00287208	0.00287208	0.0141713	0.0370718	0.0118012	0.00287208	0.0709105	0.442009	1.01946	0.279197	0.013767	0.00287208	0.0360285	0.168772	0.21935	0.248886	0.0194998	0.206875	0.144971	0.0127578	0.0124378	0.000574417	0.000574417	0.00287208	0.000574417	0.0102528	0.0300267	0.0115849	0.00287208	0.000574417	0.0833375	0.0518725	0.00287208	0.0833401	0.110286	0.00287208	0.000574417	NA
			D	0.905011	0.0123815	0.109278	0.206255	0.939676	0.864982	0.188448	0.00287208	0.00714204	0.00965279	0.0212576	0.0612088	0.020735	0.000574417	0.0756162	0.456238	1.09054	0.274045	0.0123436	0.00287208	0.0421513	0.183291	0.275268	0.298126	0.0209287	0.226008	0.172386	0.0167854	0.0370886	0.00287208	0.00287208	0.00287208	0.00287208	0.0125706	0.0332907	0.024017	0.00801523	0.000574417	0.0522588	0.0417924	0.00287208	0.131414	0.16904	0.0117013	0.00287208	NA
			E	0.898058	0.0319576	0.116637	0.253451	1.25623	1.26495	0.280337	0.00287208	0.0310129	0.0346046	0.0442853	0.129852	0.0477069	0.000574417	0.0738116	0.465642	1.26458	0.304963	0.0085743	0.00287208	0.0394144	0.182179	0.343994	0.391155	0.0323692	0.240707	0.20992	0.0253479	0.0883818	0.00287208	0.0130096	0.00617543	0.00287208	0.0123994	0.0386057	0.0240329	0.0277698	0.0108003	0.0739251	0.0505208	0.00287208	0.268139	0.343887	0.0455555	0.0107309	NA
			A	0.906855	0.011714	0.0733716	0.137609	0.558401	0.459561	0.113548	0.00287208	0.00287208	0.00287208	0.0109481	0.0226978	0.00610035	0.000574417	0.044533	0.348163	0.665288	0.168101	0.00287208	0.000574417	0.0174538	0.13097	0.167233	0.170462	0.0100625	0.123534	0.0789825	0.00287208	0.00921481	0.000574417	0.000574417	0.00287208	0.000574417	0.00606638	0.0165464	0.00287208	0.00287208	0.000574417	0.119842	0.133429	0.00287208	0.0775119	0.105332	0.00287208	0.000574417	NA
			B	0.910935	0.00979077	0.0608078	0.129278	0.548445	0.458218	0.11934	0.00287208	0.00287208	0.00287208	0.0105271	0.022688	0.00643489	0.000574417	0.041598	0.330477	0.659111	0.174393	0.00728824	0.000574417	0.0189624	0.122325	0.139567	0.165112	0.0118836	0.123211	0.0830558	0.00287208	0.0106747	0.000574417	0.000574417	0.000574417	0.000574417	0.00655088	0.0172154	0.00287208	0.00287208	0.000574417	0.0973218	0.0978062	0.00287208	0.0574605	0.0811987	0.00287208	0.000574417	NA
		11	C	0.907941	0.01802	0.0784385	0.174558	0.816142	0.732243	0.178973	0.00287208	0.00287208	0.00287208	0.0170101	0.0396917	0.0115199	0.000574417	0.050185	0.401107	0.896961	0.22944	0.00287208	0.000574417	0.0226482	0.152675	0.190532	0.223501	0.0132229	0.165369	0.1164	0.00664428	0.0157834	0.000574417	0.000574417	0.000574417	0.000574417	0.00622289	0.0213796	0.0060804	0.00287208	0.000574417	0.263279	0.219811	0.00287208	0.0805895	0.104154	0.00667206	0.000574417	NA
			D	0.905011	0.00731095	0.0659466	0.149747	0.703513	0.623824	0.144353	0.00287208	0.00287208	0.00287208	0.0159372	0.0382498	0.0115435	0.00287208	0.0443683	0.330151	0.726774	0.182187	0.00287208	0.000574417	0.0230482	0.128725	0.160573	0.195983	0.009596	0.145846	0.106274	0.00699244	0.0211642	0.000574417	0.000574417	0.00287208	0.000574417	0.00636101	0.0191133	0.00710879	0.00668293	0.000574417	0.144239	0.142238	0.00287208	0.153279	0.196891	0.0118209	0.000574417	NA
			E	0.898058	0.0186454	0.0886754	0.227418	1.11772	1.11567	0.254113	0.00287208	0.0157061	0.00616945	0.0353599	0.106892	0.0410545	0.00287208	0.0496729	0.405599	1.05471	0.251585	0.0069068	0.000574417	0.0296746	0.166178	0.289759	0.336444	0.0267612	0.213895	0.171287	0.0161002	0.0768995	0.00659425	0.0113268	0.00287208	0.00287208	0.00893713	0.0327322	0.0160921	0.0219407	0.00801587	0.144928	0.13382	0.00575788	0.284182	0.363415	0.048473	0.0126421	NA
			A	0.906855	0.0245031	0.0744765	0.106727	0.435068	0.374737	0.0918158	0.00287208	0.00287208	0.00287208	0.00672511	0.0167257	0.00287208	0.000574417	0.0374671	0.229965	0.587658	0.16003	0.00601243	0.000574417	0.0122963	0.0859722	0.119155	0.140351	0.0125978	0.109037	0.0634638	0.00287208	0.00287208	0.000574417	0.000574417	0.000574417	0.000574417	0.00287208	0.017043	0.00287208	0.00287208	0.000574417	0.103633	0.115273	0.00287208	0.075086	0.0804648	0.00287208	0.000574417	NA
			B	0.910935	0.0210859	0.0868187	0.141844	0.595705	0.55356	0.14583	0.00287208	0.00287208	0.00287208	0.00982813	0.0252438	0.00830383	0.000574417	0.0518593	0.298181	0.776607	0.232077	0.0140288	0.00287208	0.0223094	0.114864	0.151915	0.204578	0.0194636	0.146172	0.10154	0.00817106	0.00743649	0.000574417	0.00287208	0.000574417	0.000574417	0.00750336	0.0213786	0.0114401	0.00287208	0.000574417	0.225245	0.275029	0.00287208	0.0920177	0.10304	0.00287208	0.000574417	NA
		12	C	0.907941	0.0155327	0.0933146	0.152884	0.636578	0.627348	0.163487	0.00655914	0.00287208	0.00287208	0.0104553	0.0296342	0.0108684	0.00287208	0.05637	0.330241	0.827051	0.249501	0.016961	0.00287208	0.0270996	0.13406	0.17397	0.239763	0.0253014	0.17578	0.121127	0.0128222	0.00949964	0.000574417	0.00287208	0.00287208	0.000574417	0.00912158	0.0245624	0.0112867	0.00287208	0.000574417	0.0853162	0.0905235	0.00287208	0.0776142	0.0972742	0.00287208	0.000574417	NA
			D	0.905011	0.0174636	0.100839	0.181219	0.877324	0.820946	0.212008	0.00287208	0.00582572	0.00648224	0.018577	0.0545497	0.0202949	0.00287208	0.063053	0.345179	0.902349	0.263039	0.0156824	0.00287208	0.0278802	0.156944	0.217261	0.289935	0.0335001	0.206468	0.154712	0.0242687	0.0274535	0.00287208	0.00287208	0.00287208	0.000574417	0.00892648	0.0281454	0.0129783	0.0116629	0.000574417	0.128935	0.132206	0.00287208	0.179104	0.210562	0.00974023	0.000574417	NA
			E	0.898058	0.0330192	0.105847	0.200553	1.05175	1.12155	0.291614	0.00633192	0.0280525	0.025837	0.0292655	0.101916	0.0452283	0.00287208	0.0591128	0.360716	0.979071	0.26537	0.0120725	0.000574417	0.0304856	0.154543	0.266808	0.32297	0.0320936	0.218049	0.17867	0.0311996	0.0585955	0.014794	0.0110642	0.00287208	0.006456	0.0130075	0.0333343	0.0197364	0.0291015	0.00678108	0.0560953	0.0394556	0.00287208	0.270556	0.336472	0.0313594	0.0086855	NA
[truncated: 10 more columns]

## Sheet: Supplemental Table S2
Supplemental Table S2. Comparison of models that depict the dynamics of cuticular metabolite accumulation levels among the silk sections in the indicated maize lines. Linear and quadratic models were compared by calculating the corresponding adjusted R2 terms, and the model with a higher adjusted R2 value was considered as the one with a better fit. When the adjusted R2 value could not be used to…
Total waxes
B73		B73 x Mo17		Mo17 x B73		Mo17
Adjusted R2	Model	Adjusted R2	Model	Adjusted R2	Model	Adjusted R2
0.87 *** a	Linear	0.8 ***	Linear	0.79 ***	Linear	0.53 ***
0.87 ***	Quadratic	0.82 ***	Quadratic	0.81 ***	Quadratic	0.53 ***
Total hydrocarbons
B73		B73 x Mo17		Mo17 x B73		Mo17
Adjusted R2	Model	Adjusted R2	Model	Adjusted R2	Model	Adjusted R2
0.87 ***	Linear	0.81 ***	Linear	0.79 ***	Linear	0.48 ***
0.87 ***	Quadratic	0.83 ***	Quadratic	0.8 ***	Quadratic	0.46 ***
Total VLCFAs
B73		B73 x Mo17		Mo17 x B73		Mo17
Adjusted R2	Model	Adjusted R2	Model	Adjusted R2	Model	Adjusted R2
0.37 ***	Linear	0.22 *	Linear	0.25 **	Linear	0.56 ***
0.58 ***	Quadratic	0.26 *	Quadratic	0.35 **	Quadratic	0.68 ***
Total aldehydes
B73		B73 x Mo17		Mo17 x B73		Mo17
Adjusted R2	Model	Adjusted R2	Model	Adjusted R2	Model	Adjusted R2
0.5 ***	Linear	0.72 ***	Linear	0.7 ***	Linear	0.48 ***
0.74 ***	Quadratic	0.87 ***	Quadratic	0.88 ***	Quadratic	0.64 ***
Total alcohols
B73		B73 x Mo17		Mo17 x B73		Mo17
Adjusted R2	Model	Adjusted R2	Model	Adjusted R2	Model	Adjusted R2
0.34 ***	Linear	0.04NS	Linear	0.07 NS	Linear	0.03 NS
0.35 **	Quadratic	0.04 NS	Quadratic	0.22 *	Quadratic	0.04 NS
a The asterisks following the adjusted R2 values represent the p-values for the regression models. [ *, p <0.05; **, p <0.001; ***, p <0.0001]
NSNot significant according to the one-way ANOVA on the corresponding regression model.

## Sheet: Supplemental Table S3
Supplemental Table S3. Two-way and two-way nested ANOVAs that test the main effect of genotype (G: B73, Mo17, B73×Mo17, and Mo17×B73), silk section (S: A to E in Fig. 1), and the interaction between genotype and silk section (G × S) on each cuticular wax metabolite.
Cuticular wax metabolite	Signature metabolite b	Model 1: Two-way ANOVA						Model 2: Two-way nested ANOVAa
		G		S		G × S		G		E		E/S		G × E		G × E/S
		R2 c	p-value d	R2	p-value	R2	p-value	R2	p-value	R2	p-value	R2	p-value	R2	p-value	R2	p-value
HC21:0	NA	0.189	***	0.118	***	0.238	***	0.189	***	0.09	***	0.028	*	0.221	***	0.017	NS
HC23:0	G	0.633	***	0.223	***	0.071	***	0.633	***	0.18	***	0.043	***	0.055	***	0.015	*
HC25:0	S	0.237	***	0.554	***	0.102	***	0.237	***	0.46	***	0.094	***	0.082	***	0.02	*
HC27:0	S	0.077	***	0.729	***	0.056	***	0.077	***	0.6	***	0.128	***	0.043	***	0.013	NS
HC29:0	S	0.264	***	0.541	***	0.023	NS	0.264	***	0.437	***	0.104	***	0.008	NS	0.015	NS
HC31:0	G; S	0.628	***	0.232	***	0.017	NS	0.628	***	0.188	***	0.045	***	0.002	NS	0.016	*
HC33:0	G	0.541	***	0.008	NS	0.055	NS	0.541	***	0	NS	0.008	NS	0.029	*	0.026	NS
HC22:0	S	0.097	***	0.669	***	0.048	**	0.097	***	0.571	***	0.098	***	0.023	*	0.026	*
HC24:0	S	0.275	***	0.426	***	0.016	NS	0.275	***	0.347	***	0.079	***	0.006	NS	0.01	NS
HC28:0	S	0.019	***	0.866	***	0.016	*	0.019	***	0.698	***	0.168	***	0.007	*	0.009	NS
HC30:0	S	0.175	***	0.553	***	0.028	NS	0.175	***	0.485	***	0.069	***	0.01	NS	0.018	NS
HC23:1(7)	G	0.423	***	0.094	***	0.161	***	0.423	***	0.034	**	0.06	***	0.063	***	0.098	***
HC25:1(7)	G	0.325	***	0.039	NS	0.078	NS	0.325	***	0.019	*	0.02	NS	0.027	NS	0.051	NS
HC27:1(7)	NA	0.265	***	0.158	***	0.068	NS	0.265	***	0.109	***	0.049	*	0.01	NS	0.058	NS
HC29:1(7)	NA	0.148	***	0.262	***	0.065	NS	0.148	***	0.195	***	0.066	**	0.043	*	0.021	NS
HC31:1(7)	NA	0.111	**	0.069	*	0.101	NS	0.111	**	0.022	*	0.047	*	0.071	*	0.03	NS
HC33:1(7)	NA	0.004	NS	0.057	NS	0.098	NS	0.004	NS	0.016	NS	0.041	NS	0.016	NS	0.082	NS
HC25:1(9)	NA	0.254	***	0.078	*	0.093	*	0.254	***	0.039	*	0.039	*	0.062	*	0.031	NS
HC27:1(9)	NA	0.205	***	0.094	**	0.117	*	0.205	***	0.063	**	0.03	NS	0.071	*	0.046	NS
HC29:1(9)	NA	0.126	***	0.119	**	0.103	NS	0.126	***	0.041	*	0.078	*	0.077	*	0.027	NS
HC31:1(9)	NA	0.072	*	0.314	***	0.025	NS	0.072	*	0.281	***	0.033	NS	0.019	NS	0.007	NS
HC33:1(9)	NA	0.062	*	0.045	NS	0.056	NS	0.062	*	0.022	NS	0.023	NS	0.037	NS	0.019	NS
HC29:1(14)	NA	0.173	***	0.058	*	0.031	NS	0.173	***	0.05	*	0.009	NS	0.02	NS	0.011	NS
HC31:1(15)	NA	0.025	NS	0.136	**	0.085	NS	0.025	NS	0.111	***	0.025	NS	0.032	NS	0.054	NS
HC33:1(15)	S	0.048	*	0.295	***	0.025	NS	0.048	*	0.235	***	0.061	*	0.007	NS	0.018	NS
HC28:1(7)	S	0.077	***	0.776	***	0.045	***	0.077	***	0.668	***	0.108	***	0.032	***	0.014	*
HC27:2(6,9)	NA	0.231	***	0.148	***	0.056	NS	0.231	***	0.097	***	0.051	*	0.018	NS	0.038	NS
HC29:2(6,9)	S	0.158	***	0.276	***	0.039	NS	0.158	***	0.184	***	0.092	***	0.017	NS	0.022	NS
FA23:0	G; S	0.371	***	0.484	***	0.005	NS	0.371	***	0.385	***	0.099	***	0.001	NS	0.004	NS
FA25:0	S	0.03	***	0.747	***	0.053	**	0.03	***	0.626	***	0.122	***	0.049	***	0.004	NS
FA16:0	G	0.341	***	0.007	NS	0.036	NS	0.341	***	0	NS	0.007	NS	0.025	NS	0.011	NS
FA18:0	G	0.186	***	0.026	NS	0.033	NS	0.186	***	0.012	NS	0.015	NS	0.021	NS	0.011	NS		0
FA20:0	S	0.092	***	0.393	***	0.05	NS	0.092	***	0.275	***	0.118	***	0.035	*	0.014	NS
FA22:0	G; S	0.691	***	0.208	***	0.015	*	0.691	***	0.173	***	0.035	***	0.012	**	0.004	NS
FA24:0	G; S	0.691	***	0.234	***	0.008	NS	0.691	***	0.202	***	0.032	***	0.006	*	0.003	NS
FA26:0	S	0.02	***	0.842	***	0.025	*	0.02	***	0.736	***	0.106	***	0.011	*	0.014	NS
FA28:0	G; S	0.847	***	0.02	***	0.068	***	0.847	***	0.016	***	0.003	NS	0.06	***	0.008	NS
FA18:1(9)	G	0.555	***	0.067	***	0.022	NS	0.555	***	0.051	***	0.016	NS	0.011	NS	0.012	NS
FA24:1(17)	G; S	0.41	***	0.369	***	0.088	***	0.41	***	0.329	***	0.04	***	0.078	***	0.01	NS
FA18:2(9,12)	G	0.458	***	0.025	NS	0.043	NS	0.458	***	0.008	NS	0.017	NS	0.003	NS	0.04	NS
FA18:3(9,12,15)	G	0.706	***	0.013	NS	0.011	NS	0.706	***	0.004	NS	0.009	NS	0.003	NS	0.009	NS
Ald22:0	S	0.031	***	0.769	***	0.023	NS	0.031	***	0.601	***	0.168	***	0.017	*	0.006	NS
Ald24:0	S	0.07	***	0.615	***	0.106	***	0.07	***	0.54	***	0.075	***	0.085	***	0.02	NS
Alc24:0	NA	0.017	NS	0.214	***	0.044	NS	0.017	NS	0.125	***	0.088	*	0.019	NS	0.025	NS
Alc26:0	NA	0.173	***	0.131	***	0.048	NS	0.173	***	0.096	***	0.034	NS	0.024	NS	0.023	NS
a Two-way nested ANOVA assesses the main effect of genotype, silk encasement status (E: emerged silks vs. encased silks), the effect of silk section that is nested within the encasement status (E/S), and the interaction.
b The signature lipids are identified by partial-least-square discriminant analysis as contributing significantly in distinguishing genotypes (G), silk sections (S), or both (G; S). The non-selected lipids are labeled by “NA”.
c R2 and p-values derived from each ANOVA model are listed for every lipid. R2 represents the proportion of variance explained by the tested effect.
d The p-values derived from ANOVA models are indicated by asterisks; *, p <0.05; **, p <0.001; ***, p <0.0001, “NS”, non-significant

## Sheet: Supplemental Table S4
Supplemental Table S4. Two-way and three-way ANOVAs of total cuticular waxes and individual lipid metabolite classes.
CUTICULAR WAX CLASS	Two-way ANOVAa	Two way nested ANOVAb	Three-way ANOVA with year effectc
TOTAL CUTICULAR WAXES	Genotype:d	Genotype:	Genotype:
	F3,157 = 14.77, p <0.0001, partial R2 = 0.06	F3,157 = 14.77, p <0.0001, partial R2 = 0.06	F3,403 = 88.27, p <0.0001, partial R2 = 0.17
	Silk section:	Encasement status:	Silk section:
	F4,157 = 139.9, p <0.0001, partial R2 = 0.70	F1,157 = 453.9, p <0.0001, partial R2 = 0.57	F4,403 = 141.0, p <0.0001, partial R2 = 0.36
	Genotype × Silk Section:	Nested Silk Section:	Growing year:
	F12,157 = 4.553, p <0.0001, partial R2 = 0.07	F4,157 = 35.04, p <0.0001, partial R2 = 0.13	F1,403 = 115.9, p <0.0001, partial R2 = 0.07
	R2 = 0.83	Genotype × Encasement status:	Genotype × Silk section:
		F3,157 = 13.84, p <0.0001, partial R2 = 0.05	F12,403 = 10.71, p <0.0001, partial R2 = 0.08
		Genotype × Nested Silk Section:	Genotype × Growing year:
		NSe	F3,403 = 19.91, p <0.0001, partial R2 = 0.04
		R2 = 0.83	Silk section × Growing year:
			F4,403 = 4.472, p = 0.002, partial R2 = 0.01
			Genotype × Silk section × Growing year:
			F12,403 = 3.484, p <0.0001, partial R2 = 0.03
			R2 = 0.77
HYDROCARBONS	Genotype:	Genotype:	Genotype:
	F3,157 = 21.07, p <0.0001, partial R2 = 0.08	F3,157 = 21.07, p <0.0001, partial R2 = 0.08	F3,403 = 102.7, p <0.0001, partial R2 = 0.19
	Silk section:	Encasement status:	Silk section:
	F4,157 = 131.1, p <0.0001, partial R2 = 0.67	F1,157 = 420.6, p <0.0001, partial R2 = 0.54	F4,403 = 137.0, p <0.0001, partial R2 = 0.35
	Genotype × Silk Section:	Nested Silk Section:	Growing year:
	F4,157 = 4.797, p <0.0001, partial R2 = 0.07	F4,157 = 34.50, p <0.0001, partial R2 = 0.13	F1,403 = 114.8, p <0.0001, partial R2 = 0.7
	R2 = 0.82	Genotype × Encasement status:	Genotype × Silk section:
		F12,157 = 14.95, p <0.0001, partial R2 = 0.06	F12,403 = 10.67, p <0.0001, partial R2 = 0.08
		Genotype × Nested Silk Section	Genotype × Growing year:
		NS	F3,403 = 20.65, p <0.0001, partial R2 = 0.04
		R2 = 0.82	Silk section × Growing year:
			F4,403 = 4.215, p = 0.002, partial R2 = 0.01
			Genotype × Silk section × Growing year:
			F12,403 = 3.499 p <0.0001, partial R2 = 0.03
			R2 = 0.77
VLCFAS	Genotype:	Genotype:	Genotype:
	F3,157 = 194.0, p <0.0001, partial R2 = 0.66	F3,157 = 194.0, p <0.0001, partial R2 = 0.66	F3,403 = 199.9, p <0.0001, partial R2 = 0.46
	Silk section:	Encasement status:	Silk section:
	F4,157 = 36.99, p = 0.0015, partial R2 = 0.17	F1,157 = 116.7, p <0.0001, partial R2 = 0.13	F4,403 = 29.85, p <0.0001, partial R2 = 0.09
	Genotype × Silk Section:	Nested Silk Section:	Growing year:
	NS	F4,157 = 10.09, p <0.0001, partial R2 = 0.03	F1,403 = 80.41, p <0.0001, partial R2 = 0.06
	R2 = 0.84	Genotype × Encasement status:	Genotype × Silk section:
		F12,157 = 3.630, p = 0.01, partial R2 = 0.01	F12,403 = 5.468, p <0.0001, partial R2 = 0.05
		Genotype × Nested Silk Section:	Genotype × Growing year:
		NS	F3,403 = 11.21, p <0.0001, partial R2 = 0.03
		R2 = 0.84	Silk section × Growing year:
			F4,403 = 3.682, p = 0.0003, partial R2 = 0.01
			Genotype × Silk section × Growing Year:
			NS
			R2 = 0.72
ALDEHYDES	Genotype:	Genotype:	Genotype:
	F3,157 = 11.83, p <0.0001, partial R2 = 0.04	F3,157 = 11.83, p <0.0001, partial R2 = 0.04	F3,403 = 5.550, p <0.0001, partial R2 = 0.01
	Silk section:	Encasement status:	Silk section:
	F4,157 = 165.9, p <0.0001, partial R2 = 0.76	F1,157 = 551.1, p <0.0001, partial R2 = 0.63	F4,403 = 103.4, p <0.0001, partial R2 = 0.31
	Genotype × Silk Section:	Nested Silk Section:	Growing year:
	F12,157 = 2.597, p = 0.004, partial R2 = 0.04	F4,157 = 38.42, p <0.0001, partial R2 = 0.13	F1,403 = 183.05 p <0.0001, partial R2 = 0.14
	R2 = 0.84	Genotype × Encasement status:	Genotype × Silk section:
		F12,157 = 9.768, p <0.0001, partial R2 = 0.03	F12,403 = 2.430, p = 0.003, partial R2 = 0.02
		Genotype × Nested Silk Section:	Genotype × Growing year:
		NS	F3,403 = 33.37, p <0.0001, partial R2 = 0.07
		R2 =.84	Silk section × Growing year:
			F4,403 = 53.31, p <0.0001, partial R2 = 0.16
			Genotype × Silk section × Growing year:
			F12,403 = 2.681, p = 0.002, partial R2 = 0.02
			R2 = 0.73
ALCOHOLS	Genotype:	Genotype:	Genotype:
	F3,157 = 5.512, p = 0.001, partial R2 = 0.08	F3,157 = 5.512, p = 0.001, partial R2 = 0.08	F3,403 = 7.095, p = 0.0002, partial R2 = 0.04
	Silk section:	Encasement status:	Silk section:
	F4,157 = 8.837, p <0.0001, partial R2 = 0.18	F4,157 = 23.53, p <0.0001, partial R2 = 0.12	F4,403 = 13.69, p <0.0001, partial R2 = 0.09
	Genotype × Silk Section:	Nested Silk Section:	Growing year:
	NS	F4,157 = 3.903, p = 0.01, partial R2 = 0.06	F1,403 = 94.95, p <0.0001, partial R2 = 0.16
	R2 = 0.30	Genotype × Encasement status:	Genotype × Silk section:
		NS	F12,403 = 1.817, p = 0.048, partial R2 = 0.04
		Genotype × Silk section:	Genotype × Growing year:
		NS	F3,403 = 4.884, p = 0.002, partial R2 = 0.02
		R2 = 0.30	Silk section × Growing Year:
			NS
			Genotype × Silk section × Growing year:
			F12,403 = 1.945, p = 0.03, partial R2 = 0.04
			R2 = 0.39
a Two-way full factorial analysis of variance (ANOVA) of the main effects of genotype (B73, Mo17, B73×Mo17, and Mo17×B73), silk section (sections A-E) and their interaction;
b Two-way nested ANOVA of the main effects of genotype, silk encasement status (husk-encased versus emerged), and silk sections (nested within the silk encasement status), the two-way interactions between genotype and encasement, and between genotype and nested silk sections.
c Three-way full factorial ANOVA of the main effects of genotype, silk section, and growing year (i.e. 2014 and 2015 field environments) and all two- and three-way interactions;
abc Main effects are bold-faced and interaction effects are italicized; F statistics and corresponding p-values follow each main effect and interaction term; Partial R2 values indicate the proportion of variance explained by each factor, and R2 values indicate the proportion of variance explained by the full model for each lipid class.
d The factors with statistically significant impact on the concentrations of lipid classes, as supported by ANOVA (p-value<0.05), are underlined.
e NS, not statistically significant

## Sheet: Supplemental Table S5
Supplemental Table S5. Variable importance in projection (VIP) score for each lipid in two PLS-DA models built to discriminate genotypes or silk sections, respectively, based on the cuticular wax metabolome compositions.
Cuticular wax class	Saturated/ Unsaturated	Chain length: number of double bonds (position of double bond)	VIP
			Genotypea	Silk sectiona
Hydrocarbon	Alkane	21:0	0.72	0.66
Hydrocarbon	Alkane	23:0	1.3	0.95
Hydrocarbon	Alkane	25:0	0.91	1.3
Hydrocarbon	Alkane	27:0	0.89	1.5
Hydrocarbon	Alkane	29:0	0.97	1.2
Hydrocarbon	Alkane	31:0	1.3	1
Hydrocarbon	Alkane	33:0	1.4	0.57
Hydrocarbon	Alkane	22:0	0.75	1.4
Hydrocarbon	Alkane	24:0	0.97	1.1
Hydrocarbon	Alkane	28:0	0.52	1.5
Hydrocarbon	Alkane	30:0	0.81	1.2
Hydrocarbon	Monoene	23:1(7)	1.1	0.77
Hydrocarbon	Monoene	25:1(7)	1.1	0.43
Hydrocarbon	Monoene	27:1(7)	0.85	0.79
Hydrocarbon	Monoene	29:1(7)	0.94	0.95
Hydrocarbon	Monoene	31:1(7)	0.81	0.64
Hydrocarbon	Monoene	33:1(7)	0.23	0.59
Hydrocarbon	Monoene	25:1(9)	0.81	0.68
Hydrocarbon	Monoene	27:1(9)	0.89	0.64
Hydrocarbon	Monoene	29:1(9)	0.83	0.66
Hydrocarbon	Monoene	31:1(9)	0.63	0.92
Hydrocarbon	Monoene	33:1(9)	0.59	0.52
Hydrocarbon	Monoene	29:1(14)	0.99	0.45
Hydrocarbon	Monoene	31:1(15)	0.61	0.61
Hydrocarbon	Monoene	33:1(15)	0.51	1.1
Hydrocarbon	Monoene	28:1(7)	0.68	1.5
Hydrocarbon	Diene	27:2(6,9)	0.86	0.82
Hydrocarbon	Diene	29:2(6,9)	0.89	1
Fatty acid	Saturated fatty acid	23:0	1.1	1.2
Fatty acid	Saturated fatty acid	25:0	0.53	1.5
Fatty acid	Saturated fatty acid	16:0	1.3	0.41
Fatty acid	Saturated fatty acid	18:0	1.3	0.27
Fatty acid	Saturated fatty acid	20:0	0.81	1.1
Fatty acid	Saturated fatty acid	22:0	1.4	1.1
Fatty acid	Saturated fatty acid	24:0	1.4	1.1
Fatty acid	Saturated fatty acid	26:0	0.55	1.6
Fatty acid	Saturated fatty acid	28:0	1.6	1
Fatty acid	Unsaturated fatty acid	18:1(9)	1.5	0.72
Fatty acid	Unsaturated fatty acid	24:1(17)	1.2	1.1
Fatty acid	Unsaturated fatty acid	18:2(9,12)	1.1	0.69
Fatty acid	Unsaturated fatty acid	18:3(9,12,15)	2	0.42
Aldehyde	Saturated aldehyde	22:0	0.57	1.5
Aldehyde	Saturated aldehyde	24:0	0.74	1.3
Alcohol	Saturated alcohol	24:0	0.32	0.74
Alcohol	Saturated alcohol	26:0	0.89	0.69
a For each PLS-DA model, lipids with VIP values >1 were selected as the signature metabolites that contributed predominantly in distinguishing genotypes or silk sections. The VIP values >1 are in bold and highlighted.

## Sheet: Supplemental Table S6
Supplemental Table S6. Spatio-temporal profiles of cellular very ong-chain fatty acids (VLCFAs) from maize silks of B73 and Mo17 collected in the 2015 growing year.
					Relative abundance of total free VLCFA a												Relative abundance of GlcCer-associated VLCFA a
					FA18:0 b	FA18:1	FA18:2	FA18:3	FA20:0	FA22:0	FA24:0	FA26:0	FA28:0	FA30:0	FA32:0	FA34:0	FA22:0	FA24:0	FA26:0
Growing year	Genotype	Ear replicate	Sample ID	Silk section													GlcCer_t18:1/h22:0 c	GlcCer_t18:1/h24:0	GlcCer_t18:1/h26:0
2015	B73	1	21055	A	0.4745	1.3427	10.4706	2.8871	0.0727	0.0997	0.3044	0.0922	0.0711	0.0871	0.1843	0.106	0.5867	0.9749	0.1861
			21054	B	0.6354	1.1471	7.3257	2.539	0.074	0	0.3755	0.1219	0.1203	0.1525	0.2775	0.1657	0.5957	1.0406	0.1973
			21053	C	0.4567	0.921	8.9634	3.2456	0.0609	0.0956	0.1695	0.0953	0.0644	0.1056	0.1305	0	0.5273	1.0258	0.1978
			21052	D	0.4679	1.1399	7.7968	2.5086	0.0612	0.1314	0.4642	0.2027	0.1552	0.1402	0.2488	0.138	0.3893	0.7991	0.1495
			21051	E	0.7506	1.9175	8.6139	3.7607	0.1125	0.2476	1.045	0.5319	0.3084	0.1835	0.3019	0.1411	0.4086	0.8201	0.1679
		2	21060	A	0.682	1.2824	7.6164	2.0125	0	0.09	0.3436	0.0875	0.0678	0.0991	0.2089	0.1296	0.6294	1.0051	0.1765
			21059	B	0.5482	1.3511	8.8055	2.3406	0.0958	0.1319	0.4086	0.1141	0.0767	0.1096	0.2399	0.142	0.4902	0.9607	0.1625
			21058	C	0.4669	1.3492	9.1461	2.717	0.0723	0.1247	0.4292	0.1193	0.0888	0.1001	0.231	0.1274	0.572	1.0294	0.2153
			21057	D	0.6384	1.4819	8.8281	3.5089	0.0733	0.1096	0.4913	0.2397	0.1833	0.1764	0.3276	0.176	0.5219	1.1575	0.2403
			21056	E	0.8028	2.3864	11.0798	6.3853	0.0989	0.215	0.9909	0.5337	0.3205	0.1847	0.3233	0.1411	0.5446	1.1663	0.2793
		3	21305	A	0.652	1.8314	9.0304	1.9389	0.1344	0.1523	0.4661	0.097	0.0764	0.0655	0.1899	0.1337	0.6367	0.9715	0.1701
			21304	B	0.6037	1.1951	6.5335	1.6545	0.0911	0.1194	0.3357	0.0717	0.0745	0.0712	0.2079	0.118	0.5391	0.9702	0.1467
			21303	C	0.5116	1.4852	6.5309	1.3117	0.1709	0.2135	0.7732	0.1423	0.0928	0.1091	0.2195	0.1316	0.3804	0.7085	0.107
			21302	D	0.5803	1.6211	8.5139	2.1595	0.1183	0.1802	0.7581	0.2521	0.154	0.1347	0.2518	0.1287	0.3702	0.7787	0.1464
			21301	E	0.8476	2.8517	11.2087	3.9175	0.1494	0.3238	1.2861	0.5991	0.3954	0.2052	0.3714	0	0.5007	1.0354	0.2058
		4	21310	A	0.4295	1.3237	5.9868	1.4382	0.1065	0.141	0.4202	0.0952	0.0655	0.0837	0.1957	0.1264	0.5441	0.9091	0.1266
			21309	B	0.5656	1.4563	7.6832	1.9984	0.0927	0.1305	0.4539	0.1161	0.0831	0.095	0.1924	0.1107	0.4649	0.902	0.1483
			21308	C	0.5222	1.2985	7.4636	2.0446	0.0767	0.1297	0.4314	0.118	0.0915	0.099	0.2206	0.1337	0.4481	0.9174	0.1636
			21307	D	0.5489	1.2633	6.1585	1.9624	0.0959	0.1927	0.6571	0.2231	0.1571	0.1342	0.2553	0.1365	0.3822	0.8619	0.1439
			21306	E	0.7335	2.8808	9.4026	5.6836	0.1425	0.2631	1.1095	0.5509	0.3111	0.1655	0.2936	0.1325	0.425	0.9215	0.184
	Mo17	1	21530	A	0.7566	1.514	16.5183	3.2219	0.0366	0.0986	0.3336	0.0572	0.0363	0.0438	0.1026	0.0846	1.86235	1.387	0.2888
			21529	B	0.5388	0.9364	9.549	1.87	0.0293	0.0654	0.1996	0.0495	0.0408	0.0457	0.0943	0.0679	1.73613	1.3677	0.2618
			21528	C	1.9456	1.3681	13.0455	2.3042	0.0843	0.0763	0.312	0.0867	0.0634	0.0641	0.151	0.1144	2.00795	1.6876	0.3097
			21527	D	1.1408	2.2728	13.8436	9.1504	0.075	0.137	0.5601	0.2149	0.1395	0.1531	0.2957	0.1534	2.75866	2.4175	0.441
			21526	E	1.1801	3.6938	18.1497	15.3975	0.1295	0.2892	0.7045	0.244	0.1693	0.1566	0.2379	0.0762	1.55162	1.548	0.3043
		2	21535	A	1.0631	1.4002	14.7808	2.6974	0.04	0.0909	0.2904	0.067	0.0557	0.0481	0.1129	0.0927	2.05439	1.6719	0.3164
			21534	B	0.7566	1.3393	12.2039	2.8652	0.0414	0.0665	0.2654	0.0819	0.0666	0.0417	0.1327	0.0862	2.09886	1.7316	0.3289
			21533	C	0.8526	1.3624	12.3382	3.0204	0.0425	0.0559	0.2965	0.1056	0.0761	0.0651	0.1593	0.1044	2.0758	1.8258	0.3678
			21532	D	1.1243	2.4449	13.286	8.9582	0.0553	0.1405	0.4678	0.2884	0.2462	0.2388	0.3039	0.0925	2.0717	1.9063	0.4037
			21531	E	1.5302	4.9896	24.6468	17.3683	0.136	0.2883	0.8578	0.4961	0.4091	0.3737	0.5536	0.1254	2.31638	2.346	0.551
		3	21540	A	0.766	1.3042	14.1752	3.4304	0.0371	0.075	0.2362	0.0502	0.0417	0.0289	0.0754	0.0645	1.79828	1.2867	0.2542
			21539	B	0.8934	1.3632	13.469	3.2523	0.0333	0.0581	0.2021	0.0616	0.0519	0.0496	0.1006	0.0863	2.03047	1.4999	0.2999
			21538	C	0.534	1.3301	11.1548	2.6659	0.0339	0.0628	0.2427	0.0712	0.0636	0.0588	0.1208	0.0767	1.7486	1.4034	0.279
			21537	D	1.0842	2.1599	15.9357	6.6372	0.0601	0.1156	0.3936	0.1213	0.0919	0.1104	0.145	0.0632	1.88977	1.6267	0.3258
			21536	E	1.0018	4.8029	26.528	17.1927	0.1309	0.3089	0.9051	0.4102	0.2612	0.2879	0.4102	0.0913	1.84376	1.6851	0.3488
a Cellular free VLCFAs and GlcCer-associated VLCFAs are reported as relative abundance in comparison to the phosphatidylcholine internal standard that was added to each sample during lipid extraction.
b Highlights the saturated and unsaturated class of different VLCFA pools identified in the entire silk tissues. The number following "FA" indicates the carbon chain length (e.g FA20:0 is a saturated fatty acid comprised of 20 carbon atoms). The number following ":" indicates the number of double bonds followed by the double bond position in parentheses (i.e., FA18:1 is a fatty acid comprised of …
c GlcCer, glucosylceramide.

## Sheet: Supplemental Table S7
Supplemental Table S7. Pearson correlations between total free very long-chain fatty acids (VLCFAs) or glucosylceramide (GlcCer)-associated VLCFAs versus cuticular VLCFAs at individual acyl chain lengths.
VLCFAs	Correlation between total free VLCFAs and cuticular VLCFAs		Correlation between GlcCer-associated VLCFAs and cuticular VLCFAs
	B73	Mo17	B73	Mo17
FA18:1	0.17 NS a	-0.16 NS	NA b	NA
FA18:0	-0.11 NS	0.02 NS	NA	NA
FA20:0	NA b	0.28 NS	NA	NA
FA22:0	0.65 *	0.94 ***	-0.29 NS	-0.005 NS
FA24:0	0.85 ***	0.94 ***	-0.21 NS	0.39 NS
FA26:0	0.92 ***	0.93 ***	0.38 NS	0.56 *
FA28:0	0.9 ***	0.87 ***	NA	NA
a The p-value for the Pearson correlation is represented as such: NS, p >0.05; *, p <0.05; **, p <0.001; ***, p <0.0001
b The correlation is not available (NA) because concentration values are below the detection limit in at least one of the silk sections (A-E).

## Sheet: Supplemental Table S8
Supplemental Table S8. Profiles of very long-chain fatty acyl-CoAs (VLCFA-CoA) from maize silks of B73 and Mo17 collected in the 2015 growing year.
Growing year	Genotype	Ear replicate	Silk section a	Cellular very long-chain fatty acyl-CoA concentrations (pmol/g DW)
				FA16:0-CoA b	FA18:0-CoA	FA20:0-CoA	FA22:0-CoA	FA24:0-CoA	FA26:0-CoA	FA28:0-CoA	FA30:0-CoA	FA32:0-CoA	FA34:0-CoA
2015	B73	1	Encased	117.03	34.99	7.21	2.31	2.8	0.16	0.1	0.02	0.32	0.06
			Emerged	107.52	26.7	13.87	11.99	11.63	1.69	0.16	0.17	0.08	0.2
		2	Encased	146.36	22.11	7.67	2.76	3.6	1.19	0.28	1.16	0.12	0.33
			Emerged	95.83	13.93	6.31	7.59	6.79	1.14	0.22	0.25	0.14	0.34
		3	Encased	95.77	24.29	7.88	5.21	3.06	0.61	0.18	0.31	0.16	0.15
			Emerged	257.85	21.17	1.55	0.72	0.98	0.9	0.44	0.28	0.39	0.45
	Mo17	1	Encased	1545.74	264.1	186.18	240.57	72.06	17.09	4.7	0.7	0.17	0.91
			Emerged	4689.01	433.25	208.97	118.48	33.79	10	3.93	1.62	0.41	2.27
		2	Encased	2631.17	406.53	259.9	278.61	67.09	11.94	1.99	0.1	0.46	1
			Emerged	6352.84	668.16	396.6	246.36	106.88	13.45	4.36	3.47	0.71	3.34
		3	Encased	1461.05	279.27	175.55	177.19	46.3	8.32	2.37	0.35	0.16	0.94
			Emerged	4755.73	411.26	356.3	263.14	106.79	8.32	6.23	0.48	0.69	0.98
a Identifier for the silk section within an ear replicate (i.e., "Encased" represents the silk section encased inside the husk leaves, and "Emerged" represents the section emerged out of the husks and exposed to the external environment).
b Highlights the saturated and unsaturated class of different VLCFA-CoA pools identified in the entire silk tissues. The number following "FA" indicates the carbon chain length, and the number following ":" indicates the number of double bonds, e.g., FA16:0-CoA is a saturated fatty acyl-CoA comprised of 16 carbon atoms without double bonds.

## Sheet: Supplemental Table S9
Supplemental Table S9. Spearman correlations between cellular very long-chain fatty acyl-CoA precursors (FA2n:0-CoA), cuticular hydrocarbon (HC2n-1:0), cuticular very long-chain fatty acids (FA2n:0), and the ratios between cuticular HC2n-1:0 and the metabolically related cuticular FA2n:0
Correlation analysis between the VLCFA-CoA precursor and the cuticular wax product at individual acyl chain length along the length of silks
Precursor acyl chain length (2n)	Correlation between FA2n:0-CoA and HC2n-1:0		Correlation between FA2n:0-CoA and FA2n:0		Correlation between FA2n:0-CoA and HC2n-1:0:FA2n:0
	B73	Mo17	B73	Mo17	B73	Mo17
22	-0.31 NS	-0.6 NS	0.48 NS	-0.31 NS	-0.77 NS	-0.26 NS
24	0.2 NS	0.37 NS	0.31 NS	0.03 NS	-0.2 NS	-0.03 NS
26	0.31 NS	-0.37 NS	0.4 NS	0.14 NS	-0.31 NS	0.03 NS
28	-0.2 NS	0.26 NS	0.15 NS	0.17 NS	-0.37 NS	-0.09 NS
Correlation analysis between the VLCFA-CoA precursor and the cuticular wax product along the increasing acyl chain length (from 22 to 28 carbons)
Silk micro-environment	Correlation between FA2n:0-CoA and HC2n-1:0		Correlation between FA2n:0-CoA and FA2n:0		Correlation between FA2n:0-CoA and HC2n-1:0:FA2n:0
	B73	Mo17	B73	Mo17	B73	Mo17
Encased	-0.64 *a	-0.92 ***	0.71 *	0.81 ***	-0.80 *	-0.92 ***
Emerged	-0.68 *	-0.95 ***	0.89 ***	0.76 ***	-0.81*	-0.93 ***
a The p-value for the Pearson correlation is represented as such: NS, p >0.05; *, p <0.05; **, p <0.001; ***, p <0.0001

[truncated: 4 more sheets: Supplemental Table S10, Supplemental Table S11, Supplemental Table S12, Supplemental Table S13]
